# Supplementary material for: 1-(4-Bromo­phen­yl)-3-chloro­propan-1-one
Source: IUCrdata. 2025 Jul 23;10(Pt 7):x250620. doi: 10.1107/S2414314625006200 (PMC12326466; doi:10.1107/S2414314625006200)
Supplement: Supplementary file 1 [file x-10-x250620-sup1.cif]

##############################################################################
#                                                                            #
# This CIF contains the data for a data article accepted for                 #
# publication in IUCrData. It conforms to the requirements of                #
# Notes for Authors for IUCrData, and has been                               #
# peer reviewed under the auspices of IUCrData.                              #
#                                                                            #
# Full details of the Crystallographic Information File format               #
# are given in the paper "The Crystallographic Information File (CIF):       #
# a New Standard Archive File for Crystallography" by S. R. Hall, F. H.      #
# Allen and I. D. Brown [Acta Cryst. (1991), A47, 655-685].                  #
#                                                                            #
# The current version of the core CIF dictionary is obtainable from          #
# ftp://ftp.iucr.org/pub/cif_core.dic.                                       #
#                                                                            #
# Software is freely available for graphical display of the structure(s)     #
# in this CIF. For information consult the CIF software page                 #
# http://www.iucr.org/resources/cif/software.                                #
#                                                                            #
# This file may be used for bona fide research purposes within the           #
# scientific community so long as proper attribution is given to the data    # 
# article from which it was obtained.                                        #
#                                                                            #
##############################################################################
data_I
_audit_creation_method     'SHELXL-2019/1'
_journal_date_recd_electronic     2025-07-01
_journal_date_accepted     2025-07-14
_journal_name_full     'IUCrData'
_journal_year     2025
_journal_volume     10
_journal_issue      1
_journal_page_first     0
_journal_page_last     0
_journal_paper_category     HO
_journal_paper_doi     10.1107/S2414314625006200
_journal_coeditor_code     BT4177
_publ_contact_author_name     'Tim Peppel'
_publ_contact_author_address
;
Leibniz-Institut f\"ur Katalyse e. V.
Albert-Einstein-Str. 29a
18059 Rostock
Germany
;
_publ_contact_author_email     'tim.peppel@catalysis.de'
_publ_contact_author_fax     '+4938112815000'
_publ_contact_author_phone     '+493811281126'
_publ_section_title
;
1-(4-Bromophenyl)-3-chloropropan-1-one
;
loop_
    _publ_author_name
    _publ_author_footnote
    _publ_author_address
    'Sonneck, Marcel' .
;
Leibniz-Institut f\"ur Katalyse e. V.
Albert-Einstein-Str. 29a
18059 Rostock
Germany
;
    'Spannenberg, Anke' .
;
Leibniz-Institut f\"ur Katalyse e. V.
Albert-Einstein-Str. 29a
18059 Rostock
Germany
;
    'Wohlrab, Sebastian' .
;
Leibniz-Institut f\"ur Katalyse e. V.
Albert-Einstein-Str. 29a
18059 Rostock
Germany
;
    'Peppel, Tim' .
;
Leibniz-Institut f\"ur Katalyse e. V.
Albert-Einstein-Str. 29a
18059 Rostock
Germany
;
_publ_section_synopsis
;
The title compound consists of planar molecules with  the chlorine atom
protruding from this plane.
;
_chemical_name_systematic
;
1-(4-Bromophenyl)-3-chloropropan-1-one
;
_chemical_name_common     ?
_chemical_formula_moiety     'C9 H8 Br Cl O'
_chemical_formula_sum     'C9 H8 Br Cl O'
_chemical_formula_iupac     'C9 H8 Br Cl O'
_chemical_formula_weight     247.51
_chemical_melting_point     ?
_space_group_crystal_system     monoclinic
_space_group_name_H-M_alt     'P 21/n'
_space_group_name_Hall     '-P 2yn'
loop_
    _space_group_symop_operation_xyz
    'x, y, z'
    '-x+1/2, y+1/2, -z+1/2'
    '-x, -y, -z'
    'x-1/2, -y-1/2, z-1/2'
_cell_length_a     4.4730(7)
_cell_length_b     9.3707(15)
_cell_length_c     22.366(4)
_cell_angle_alpha     90
_cell_angle_beta     94.989(3)
_cell_angle_gamma     90
_cell_volume     933.9(3)
_cell_formula_units_Z     4
_cell_measurement_reflns_used     4023
_cell_measurement_theta_min     2.17
_cell_measurement_theta_max     27.95
_cell_measurement_temperature     150(2)
_exptl_crystal_description     plate
_exptl_crystal_colour     colourless
_exptl_crystal_size_max     0.420
_exptl_crystal_size_mid     0.300
_exptl_crystal_size_min     0.120
_exptl_crystal_density_diffrn     1.760
_exptl_crystal_density_meas     ?
_exptl_crystal_density_method     ?
_exptl_crystal_F_000     488
_exptl_absorpt_coefficient_mu     4.634
_exptl_absorpt_correction_type     multi-scan
_exptl_absorpt_process_details
;
(SADABS; Krause <i>et al.</i>,  2015)
;
_exptl_absorpt_correction_T_min     0.41
_exptl_absorpt_correction_T_max     0.60
_diffrn_ambient_temperature     150(2)
_diffrn_source     'fine-focus sealed tube'
_diffrn_radiation_type     MoK\a
_diffrn_radiation_wavelength     0.71073
_diffrn_measurement_device_type     'Bruker APEXII CCD'
_diffrn_measurement_method     '\f and \w scans'
_diffrn_detector_area_resol_mean     8.3333
_diffrn_reflns_number     9215
_diffrn_reflns_av_R_equivalents     0.0256
_diffrn_reflns_av_unetI/netI     0.0202
_diffrn_reflns_theta_min     1.828
_diffrn_reflns_theta_max     26.989
_diffrn_reflns_theta_full     25.242
_diffrn_measured_fraction_theta_max     1.000
_diffrn_measured_fraction_theta_full     1.000
_diffrn_reflns_limit_h_min     -5
_diffrn_reflns_limit_h_max     5
_diffrn_reflns_limit_k_min     -11
_diffrn_reflns_limit_k_max     11
_diffrn_reflns_limit_l_min     -28
_diffrn_reflns_limit_l_max     27
_refine_special_details
;
Hydrogen atoms were located in a difference map and refined as
riding on their parent atoms with <i>U</i>(H)=1.2<i>U</i>~eq~(C) and with
C~aromatic~---H=0.95 \%A or with C~methylene~---H=0.99 \%A.
;
_reflns_number_total     2037
_reflns_number_gt     1780
_reflns_threshold_expression     'I > 2\s(I)'
_refine_ls_structure_factor_coef     Fsqd
_refine_ls_matrix_type     full
_refine_ls_R_factor_all     0.0293
_refine_ls_R_factor_gt     0.0234
_refine_ls_wR_factor_gt     0.0550
_refine_ls_wR_factor_ref     0.0576
_refine_ls_goodness_of_fit_ref     1.029
_refine_ls_restrained_S_all     1.029
_refine_ls_number_reflns     2037
_refine_ls_number_parameters     109
_refine_ls_number_restraints     0
_refine_ls_hydrogen_treatment     constr
_refine_ls_weighting_scheme     calc
_refine_ls_weighting_details
              'w=1/[\s^2^(Fo^2^)+(0.0280P)^2^+0.3453P] where P=(Fo^2^+2Fc^2^)/3'
_atom_sites_solution_hydrogens     geom
_atom_sites_solution_primary     direct
_atom_sites_solution_secondary     ?
_refine_ls_shift/su_max     0.004
_refine_ls_shift/su_mean     0.000
_refine_diff_density_max     0.368
_refine_diff_density_min     -0.369
_refine_ls_extinction_method     none
_refine_ls_extinction_coef     .
loop_
    _atom_type_symbol
    _atom_type_description
    _atom_type_scat_dispersion_real
    _atom_type_scat_dispersion_imag
    _atom_type_scat_source
    'C' 'C' 0.0033 0.0016
                         'International Tables Vol C Tables 4.2.6.8 and 6.1.1.4'
    'H' 'H' 0.0000 0.0000
                         'International Tables Vol C Tables 4.2.6.8 and 6.1.1.4'
    'O' 'O' 0.0106 0.0060
                         'International Tables Vol C Tables 4.2.6.8 and 6.1.1.4'
    'Cl' 'Cl' 0.1484 0.1585
                         'International Tables Vol C Tables 4.2.6.8 and 6.1.1.4'
    'Br' 'Br' -0.2901 2.4595
                         'International Tables Vol C Tables 4.2.6.8 and 6.1.1.4'
_computing_data_collection
;
APEX2 (Bruker, 2014)
;
_computing_cell_refinement
;
SAINT (Bruker, 2013)
;
_computing_data_reduction
;
SAINT (Bruker, 2013)
;
_computing_structure_solution
;
SHELXS97 (Sheldrick, 2008)
;
_computing_structure_refinement
;
SHELXL (Sheldrick, 2015)
;
_computing_molecular_graphics
;
XP in SHELXTL (Sheldrick, 2008)
;
_computing_publication_material
;
publCIF (Westrip, 2010)
;
loop_
    _atom_site_type_symbol
    _atom_site_label
    _atom_site_fract_x
    _atom_site_fract_y
    _atom_site_fract_z
    _atom_site_U_iso_or_equiv
    _atom_site_adp_type
    _atom_site_calc_flag
    _atom_site_occupancy
    _atom_site_disorder_assembly
    _atom_site_disorder_group
    Br Br1 1.42604(5) 0.77477(2) 1.02881(2) 0.04497(9) Uani d 1 . .
    C C1 0.2245(5) 0.7340(2) 0.71439(11) 0.0405(5) Uani d 1 . .
    H H1A 0.077806 0.810098 0.702401 0.049 Uiso calc 1 . .
    H H1B 0.111428 0.648575 0.725442 0.049 Uiso calc 1 . .
    C C2 0.4251(4) 0.78300(19) 0.76779(9) 0.0323(4) Uani d 1 . .
    H H2A 0.301478 0.831498 0.796299 0.039 Uiso calc 1 . .
    H H2B 0.569695 0.853619 0.754374 0.039 Uiso calc 1 . .
    C C3 0.5973(4) 0.66257(19) 0.80011(9) 0.0326(4) Uani d 1 . .
    C C4 0.7958(4) 0.69450(19) 0.85496(9) 0.0317(4) Uani d 1 . .
    C C5 0.9448(4) 0.5819(2) 0.88552(10) 0.0391(5) Uani d 1 . .
    H H5 0.916508 0.487417 0.870675 0.047 Uiso calc 1 . .
    C C6 1.1317(5) 0.6049(2) 0.93664(10) 0.0409(5) Uani d 1 . .
    H H6 1.231700 0.527279 0.957094 0.049 Uiso calc 1 . .
    C C7 1.1722(5) 0.7430(2) 0.95792(9) 0.0354(4) Uani d 1 . .
    C C8 1.0295(5) 0.8566(2) 0.92856(9) 0.0369(4) Uani d 1 . .
    H H8 1.060492 0.950893 0.943426 0.044 Uiso calc 1 . .
    C C9 0.8415(4) 0.8323(2) 0.87750(9) 0.0356(4) Uani d 1 . .
    H H9 0.741597 0.910338 0.857366 0.043 Uiso calc 1 . .
    Cl Cl1 0.43714(12) 0.69179(5) 0.65212(2) 0.04357(14) Uani d 1 . .
    O O1 0.5732(3) 0.54110(14) 0.78086(7) 0.0461(4) Uani d 1 . .
loop_
    _atom_site_aniso_label
    _atom_site_aniso_U_11
    _atom_site_aniso_U_22
    _atom_site_aniso_U_33
    _atom_site_aniso_U_12
    _atom_site_aniso_U_13
    _atom_site_aniso_U_23
    Br1 0.05104(15) 0.04894(15) 0.03549(13) 0.00654(9) 0.00697(9) 0.00511(9)
    C1 0.0265(9) 0.0303(10) 0.0646(14) 0.0023(8) 0.0027(9) -0.0085(9)
    C2 0.0295(9) 0.0223(9) 0.0462(11) 0.0010(7) 0.0102(8) -0.0044(8)
    C3 0.0336(9) 0.0220(9) 0.0444(11) -0.0017(7) 0.0162(8) 0.0018(8)
    C4 0.0362(10) 0.0219(9) 0.0394(10) 0.0001(7) 0.0168(8) 0.0037(7)
    C5 0.0461(11) 0.0209(9) 0.0517(13) 0.0034(8) 0.0122(10) 0.0036(8)
    C6 0.0462(11) 0.0304(10) 0.0478(12) 0.0090(8) 0.0129(10) 0.0093(9)
    C7 0.0377(10) 0.0380(11) 0.0323(10) 0.0027(8) 0.0138(8) 0.0046(8)
    C8 0.0519(12) 0.0258(9) 0.0344(10) 0.0018(8) 0.0116(9) 0.0000(8)
    C9 0.0479(11) 0.0230(9) 0.0371(11) 0.0034(8) 0.0112(9) 0.0043(8)
    Cl1 0.0478(3) 0.0371(3) 0.0442(3) 0.0059(2) -0.0056(2) -0.0114(2)
    O1 0.0597(9) 0.0189(7) 0.0595(10) -0.0032(6) 0.0031(7) -0.0020(6)
_geom_special_details
;
 All esds (except the esd in the dihedral angle between two l.s. planes)
 are estimated using the full covariance matrix.  The cell esds are taken
 into account individually in the estimation of esds in distances, angles
 and torsion angles; correlations between esds in cell parameters are only
 used when they are defined by crystal symmetry.  An approximate (isotropic)
 treatment of cell esds is used for estimating esds involving l.s. planes.
;
loop_
    _geom_bond_atom_site_label_1
    _geom_bond_atom_site_label_2
    _geom_bond_site_symmetry_2
    _geom_bond_distance
    _geom_bond_publ_flag
    Br1 C7 . 1.892(2) ?
    C1 C2 . 1.502(3) ?
    C1 Cl1 . 1.798(2) ?
    C1 H1A . 0.9900 ?
    C1 H1B . 0.9900 ?
    C2 C3 . 1.514(3) ?
    C2 H2A . 0.9900 ?
    C2 H2B . 0.9900 ?
    C3 O1 . 1.218(2) ?
    C3 C4 . 1.481(3) ?
    C4 C9 . 1.394(3) ?
    C4 C5 . 1.395(3) ?
    C5 C6 . 1.374(3) ?
    C5 H5 . 0.9500 ?
    C6 C7 . 1.385(3) ?
    C6 H6 . 0.9500 ?
    C7 C8 . 1.378(3) ?
    C8 C9 . 1.377(3) ?
    C8 H8 . 0.9500 ?
    C9 H9 . 0.9500 ?
loop_
    _geom_angle_atom_site_label_1
    _geom_angle_atom_site_label_2
    _geom_angle_atom_site_label_3
    _geom_angle_site_symmetry_1
    _geom_angle_site_symmetry_3
    _geom_angle
    _geom_angle_publ_flag
    C2 C1 Cl1 . . 111.33(14) ?
    C2 C1 H1A . . 109.4 ?
    Cl1 C1 H1A . . 109.4 ?
    C2 C1 H1B . . 109.4 ?
    Cl1 C1 H1B . . 109.4 ?
    H1A C1 H1B . . 108.0 ?
    C1 C2 C3 . . 113.32(16) ?
    C1 C2 H2A . . 108.9 ?
    C3 C2 H2A . . 108.9 ?
    C1 C2 H2B . . 108.9 ?
    C3 C2 H2B . . 108.9 ?
    H2A C2 H2B . . 107.7 ?
    O1 C3 C4 . . 120.65(17) ?
    O1 C3 C2 . . 120.12(18) ?
    C4 C3 C2 . . 119.23(16) ?
    C9 C4 C5 . . 118.32(19) ?
    C9 C4 C3 . . 123.02(17) ?
    C5 C4 C3 . . 118.65(17) ?
    C6 C5 C4 . . 121.30(18) ?
    C6 C5 H5 . . 119.4 ?
    C4 C5 H5 . . 119.4 ?
    C5 C6 C7 . . 118.98(18) ?
    C5 C6 H6 . . 120.5 ?
    C7 C6 H6 . . 120.5 ?
    C8 C7 C6 . . 121.1(2) ?
    C8 C7 Br1 . . 119.80(15) ?
    C6 C7 Br1 . . 119.09(15) ?
    C9 C8 C7 . . 119.43(18) ?
    C9 C8 H8 . . 120.3 ?
    C7 C8 H8 . . 120.3 ?
    C8 C9 C4 . . 120.85(18) ?
    C8 C9 H9 . . 119.6 ?
    C4 C9 H9 . . 119.6 ?
loop_
    _geom_torsion_atom_site_label_1
    _geom_torsion_atom_site_label_2
    _geom_torsion_atom_site_label_3
    _geom_torsion_atom_site_label_4
    _geom_torsion_site_symmetry_1
    _geom_torsion_site_symmetry_2
    _geom_torsion_site_symmetry_3
    _geom_torsion_site_symmetry_4
    _geom_torsion
    _geom_torsion_publ_flag
    Cl1 C1 C2 C3 . . . . -75.11(19) ?
    C1 C2 C3 O1 . . . . 2.5(3) ?
    C1 C2 C3 C4 . . . . -177.81(16) ?
    O1 C3 C4 C9 . . . . 177.21(18) ?
    C2 C3 C4 C9 . . . . -2.4(3) ?
    O1 C3 C4 C5 . . . . -2.6(3) ?
    C2 C3 C4 C5 . . . . 177.73(17) ?
    C9 C4 C5 C6 . . . . 0.2(3) ?
    C3 C4 C5 C6 . . . . -179.99(18) ?
    C4 C5 C6 C7 . . . . -0.1(3) ?
    C5 C6 C7 C8 . . . . -0.2(3) ?
    C5 C6 C7 Br1 . . . . 179.31(15) ?
    C6 C7 C8 C9 . . . . 0.6(3) ?
    Br1 C7 C8 C9 . . . . -179.01(15) ?
    C7 C8 C9 C4 . . . . -0.5(3) ?
    C5 C4 C9 C8 . . . . 0.1(3) ?
    C3 C4 C9 C8 . . . . -179.70(17) ?
loop_
    _geom_hbond_atom_site_label_D
    _geom_hbond_atom_site_label_H
    _geom_hbond_atom_site_label_A
    _geom_hbond_site_symmetry_A
    _geom_hbond_distance_DH
    _geom_hbond_distance_HA
    _geom_hbond_distance_DA
    _geom_hbond_angle_DHA
    _geom_hbond_publ_flag
    C1 H1A O1 2_556 0.99 2.31 3.176(2) 145.9 yes
    C2 H2B O1 2_656 0.99 2.54 3.535(2) 178.0 yes
_shelx_space_group_comment
;
The symmetry employed for this shelxl refinement is uniquely defined
by the following loop, which should always be used as a source of
symmetry information in preference to the above space-group names.
They are only intended as comments.
;
_shelx_hkl_file
;
   1   0   0   -0.14    0.02
   1   0   0   -0.13    0.03
  -1   0   0   -0.11    0.02
  -1   0   0   -0.11    0.02
  -1   0   0   -0.13    0.02
  -1   0   0   -0.15    0.04
  -2   0   0  134.81    3.53
   2   0   0  136.02    3.53
  -2   0   0  128.24    3.58
   2   0   0  130.26    3.55
   3   0   0   -0.08    0.09
  -3   0   0   -0.08    0.12
  -3   0   0   -0.02    0.05
   3   0   0    0.00    0.06
  -4   0   0    3.32    0.29
   4   0   0    3.73    0.27
  -5   0   0    0.19    0.26
   5   0   0    0.08    0.19
   6   0   0    3.98    0.35
  -6   0   0    3.69    0.48
   0  -1   0   -0.65    0.03
  -1  -1   0    4.30    0.16
  -1  -1   0    4.34    0.14
   1  -1   0    4.55    0.14
   1   1   0    4.28    0.14
   1   1   0    4.27    0.15
  -1   1   0    4.43    0.14
  -2  -1   0  121.62    3.39
  -2  -1   0  124.22    3.35
   2  -1   0  129.37    3.34
   2  -1   0  124.01    3.37
  -2  -1   0  125.28    3.35
  -2   1   0  123.74    3.40
  -2   1   0  129.27    3.36
   2   1   0  124.89    3.36
   2   1   0  125.84    3.37
   3  -1   0    0.42    0.06
  -3  -1   0    0.51    0.06
  -3  -1   0    0.44    0.14
   3  -1   0    0.34    0.10
  -3  -1   0    0.45    0.07
  -3   1   0    0.29    0.14
   3   1   0    0.38    0.08
   3   1   0    0.45    0.11
  -3   1   0    0.38    0.07
  -4  -1   0   40.29    1.29
   4  -1   0   42.62    1.22
   4   1   0   43.37    1.23
  -4   1   0   40.83    1.29
  -5  -1   0    0.12    0.26
   5  -1   0   -0.10    0.18
   5   1   0    0.32    0.20
  -5   1   0   -0.06    0.28
   0  -2   0  788.20   21.12
   0   2   0  816.63   21.21
   0   2   0  770.08   21.11
  -1  -2   0    0.47    0.07
  -1  -2   0    0.28    0.05
  -1   2   0    0.57    0.08
   1   2   0    0.42    0.05
  -1   2   0    0.29    0.05
   1   2   0    0.18    0.04
  -2  -2   0   24.42    0.69
  -2  -2   0   24.10    0.72
   2  -2   0   24.41    0.69
   2   2   0   25.30    0.70
  -2   2   0   24.15    0.69
  -2   2   0   23.16    0.72
   2   2   0   23.47    0.69
   3  -2   0    4.15    0.21
  -3  -2   0    4.33    0.19
  -3  -2   0    4.13    0.27
   3  -2   0    4.46    0.14
  -3  -2   0    4.36    0.17
  -3   2   0    4.02    0.19
  -3   2   0    3.83    0.27
   3   2   0    3.78    0.20
   3   2   0    4.28    0.23
   4  -2   0    1.03    0.16
  -4  -2   0    0.88    0.23
   4   2   0    1.10    0.18
  -4   2   0    0.46    0.22
  -5  -2   0    0.83    0.29
   5  -2   0    1.47    0.23
  -5   2   0    1.29    0.32
   5   2   0    1.63    0.25
   0  -3   0    0.05    0.04
   0   3   0    0.03    0.04
   0   3   0   -0.06    0.04
  -1  -3   0    0.40    0.07
  -1  -3   0    0.41    0.06
   1   3   0    0.37    0.06
  -1   3   0    0.47    0.10
  -1   3   0    0.37    0.06
   1   3   0    0.38    0.06
  -2  -3   0  105.88    2.94
  -2  -3   0  107.99    2.91
   2  -3   0  105.09    2.89
   2   3   0  110.35    2.91
  -2   3   0  108.18    2.91
  -2   3   0  108.26    2.95
  -3  -3   0    0.50    0.15
  -3  -3   0    0.23    0.09
   3  -3   0    0.13    0.09
   3   3   0    0.08    0.11
  -3   3   0    0.26    0.15
  -3   3   0    0.19    0.10
   4  -3   0   29.42    0.86
  -4  -3   0   27.31    0.94
  -4   3   0   28.37    0.96
   4   3   0   27.58    0.88
  -5  -3   0    0.19    0.27
   5  -3   0   -0.13    0.17
   5   3   0   -0.06    0.20
  -5   3   0    0.16    0.31
   0  -4   0  121.74    3.35
   0   4   0  127.16    3.36
   0   4   0  125.95    3.37
  -1  -4   0    1.85    0.13
  -1  -4   0    1.93    0.14
   1   4   0    1.66    0.12
   1   4   0    1.82    0.13
  -1   4   0    1.81    0.14
  -2  -4   0    6.19    0.28
  -2  -4   0    5.87    0.25
   2  -4   0    5.99    0.22
  -2   4   0    6.59    0.31
   2   4   0    6.08    0.25
  -2   4   0    5.91    0.26
  -3  -4   0    0.88    0.18
  -3  -4   0    0.54    0.12
   3  -4   0    0.99    0.12
  -3   4   0    0.89    0.14
  -3   4   0    1.03    0.20
   3   4   0    0.98    0.14
   4  -4   0    0.16    0.14
  -4  -4   0    0.08    0.20
  -4  -4   0    0.35    0.13
   4   4   0    0.20    0.16
  -4   4   0    0.09    0.23
   5  -4   0   -0.01    0.18
  -5  -4   0   -0.23    0.28
  -5   4   0   -0.24    0.30
   5   4   0    0.09    0.22
   0  -5   0    0.04    0.06
   0   5   0   -0.02    0.08
   0   5   0    0.10    0.07
  -1  -5   0    1.21    0.13
  -1  -5   0    1.21    0.11
   1   5   0    1.19    0.10
   1   5   0    1.13    0.12
  -1   5   0    1.15    0.13
  -2  -5   0   10.34    0.37
  -2  -5   0    9.51    0.39
  -2   5   0    9.54    0.43
   2   5   0    9.51    0.35
  -2   5   0   10.20    0.38
   3  -5   0    0.04    0.10
  -3  -5   0    0.10    0.16
  -3  -5   0   -0.05    0.12
   3   5   0   -0.15    0.12
  -3   5   0    0.33    0.20
  -3   5   0   -0.11    0.12
  -4  -5   0   10.01    0.42
  -4  -5   0   10.06    0.52
   4  -5   0   10.27    0.40
  -4   5   0    9.61    0.56
   4   5   0    9.78    0.45
  -5  -5   0   -0.28    0.29
  -5   5   0   -0.62    0.30
   5   5   0    0.29    0.24
   0  -6   0    9.27    0.31
   0   6   0    8.58    0.33
   0   6   0    8.80    0.35
  -1  -6   0   10.60    0.37
   1  -6   0   10.59    0.34
  -1  -6   0   10.62    0.39
   1   6   0   10.91    0.37
  -1   6   0   11.05    0.40
   1   6   0   10.32    0.39
  -2  -6   0    0.13    0.12
  -2  -6   0    0.37    0.14
   2   6   0    0.36    0.12
  -2   6   0    0.20    0.13
  -3  -6   0   11.06    0.48
  -3  -6   0   10.84    0.44
  -3   6   0   11.20    0.45
  -3   6   0   10.90    0.56
   3   6   0   10.52    0.43
  -4  -6   0    0.08    0.16
  -4  -6   0    0.37    0.25
   4   6   0    0.19    0.20
  -4   6   0   -0.12    0.27
  -5  -6   0    0.55    0.32
  -5   6   0    0.90    0.39
   5   6   0    0.43    0.26
   0  -7   0    0.13    0.09
   0   7   0   -0.12    0.12
   0   7   0   -0.02    0.11
  -1  -7   0   40.01    1.16
   1  -7   0   39.42    1.13
  -1  -7   0   40.99    1.18
   1   7   0   40.41    1.15
   1   7   0   40.69    1.18
  -1   7   0   39.11    1.19
  -2  -7   0   -0.07    0.13
  -2  -7   0    0.09    0.14
  -2   7   0    0.21    0.15
   2   7   0    0.02    0.11
  -3  -7   0   -0.17    0.19
  -3  -7   0   -0.02    0.15
  -3   7   0   -0.05    0.17
   3   7   0    0.20    0.16
  -4  -7   0    2.66    0.33
  -4  -7   0    2.08    0.24
   4   7   0    2.60    0.27
  -4   7   0    2.18    0.40
  -5   7   0    0.39    0.39
   0  -8   0    1.82    0.17
   0   8   0    1.70    0.21
   0   8   0    2.17    0.22
   1  -8   0    1.67    0.15
  -1  -8   0    1.67    0.18
  -1  -8   0    1.98    0.21
   1   8   0    1.66    0.20
   1   8   0    2.08    0.18
  -1   8   0    1.84    0.21
  -2  -8   0    1.64    0.22
  -2  -8   0    1.93    0.21
  -2   8   0    1.46    0.21
   2   8   0    1.96    0.19
  -3  -8   0    5.29    0.37
  -3  -8   0    4.67    0.38
  -3   8   0    5.37    0.39
   3   8   0    5.55    0.35
  -4  -8   0    0.47    0.22
  -4  -8   0    0.32    0.26
   4   8   0    0.37    0.22
   0  -9   0    0.03    0.13
   0  -9   0    0.26    0.17
   0   9   0    0.20    0.17
   1  -9   0   38.76    1.13
  -1  -9   0   40.49    1.19
  -1  -9   0   39.16    1.17
  -1   9   0   35.75    1.20
   1   9   0   39.79    1.20
  -2  -9   0    4.52    0.35
  -2  -9   0    4.67    0.35
   2   9   0    4.42    0.30
  -2   9   0    4.82    0.40
  -3  -9   0    0.34    0.21
  -3  -9   0    0.00    0.23
  -3   9   0   -0.26    0.21
   3   9   0   -0.05    0.18
  -4  -9   0    1.10    0.31
  -4  -9   0    0.18    0.23
   4   9   0    0.88    0.26
   0 -10   0    0.27    0.19
   0 -10   0    0.09    0.15
   0  10   0    0.06    0.20
  -1 -10   0    1.70    0.22
  -1 -10   0    1.59    0.24
   1  10   0    1.55    0.23
  -1  10   0    1.63    0.25
  -2 -10   0    0.62    0.21
  -2 -10   0    0.17    0.21
  -2  10   0    0.75    0.25
  -3 -10   0    7.42    0.50
  -3 -10   0    7.41    0.48
  -3  10   0    8.25    0.50
   3  10   0    7.07    0.45
   0 -11   0   -0.09    0.17
   0  11   0    0.23    0.22
  -1 -11   0    4.71    0.33
  -1  11   0    3.72    0.35
   1  11   0    3.06    0.32
  -2 -11   0    0.50    0.23
  -2  11   0    0.45    0.26
   0 -12   0    0.40    0.21
   0  12   0    0.20    0.25
  -1 -12   0    0.65    0.25
  -1  12   0    0.51    0.27
   6   0  -1    0.16    0.23
  -6   0   1   -0.09    0.35
   5   0  -1    1.45    0.23
  -5   0   1    1.03    0.30
  -4   0   1    0.16    0.19
   4   0  -1    0.02    0.13
  -3   0   1    2.46    0.21
   3   0  -1    2.49    0.13
  -3   0   1    2.33    0.10
   3   0  -1    2.41    0.18
  -2   0   1    0.01    0.08
   2   0  -1   -0.16    0.04
   2   0  -1    0.00    0.06
  -2   0   1   -0.01    0.03
   1   0  -1    8.88    0.25
  -1   0   1    9.03    0.24
  -1   0   1    8.92    0.24
   1   0  -1    8.75    0.26
   1   0  -1    8.79    0.25
  -1   0   1    9.03    0.24
   1   0   1   13.26    0.37
  -1   0  -1   12.96    0.38
   1   0   1   13.76    0.39
  -1   0  -1   13.87    0.39
   2   0   1   -0.02    0.04
  -2   0  -1   -0.08    0.08
   2   0   1   -0.01    0.06
  -2   0  -1    0.09    0.04
  -3   0  -1    6.11    0.22
  -3   0  -1    6.16    0.31
   3   0   1    6.32    0.26
   3   0   1    6.26    0.22
  -4   0  -1   -0.01    0.19
   4   0   1   -0.25    0.13
  -5   0  -1    7.50    0.52
   5   0   1    7.58    0.42
   6  -1  -1    0.18    0.25
   6   1  -1    0.13    0.26
  -5  -1   1    5.25    0.47
   5  -1  -1    5.36    0.35
   5   1  -1    5.85    0.39
  -5   1   1    5.36    0.48
  -4  -1   1   -0.08    0.18
   4  -1  -1    0.24    0.14
   4   1  -1    0.09    0.15
   4   1  -1    0.06    0.10
  -4   1   1   -0.06    0.19
   3  -1  -1   17.24    0.54
  -3  -1   1   16.66    0.58
  -3  -1   1   17.46    0.50
   3  -1  -1   17.84    0.49
  -3   1   1   17.20    0.50
   3   1  -1   17.12    0.51
   3   1  -1   17.01    0.54
  -3   1   1   17.09    0.59
  -2  -1   1    8.67    0.27
   2  -1  -1    9.30    0.29
  -2  -1   1    9.03    0.26
   2  -1  -1    8.65    0.25
  -2  -1   1    8.83    0.32
   2   1  -1    8.82    0.28
  -2   1   1    8.59    0.32
  -2   1   1    8.76    0.27
  -1  -1   1    3.79    0.13
  -1   1   1    3.85    0.13
  -1   1   1    3.83    0.14
   1   1  -1    3.98    0.13
   1   1  -1    3.87    0.13
   0  -1  -1    1.43    0.06
   0  -1   1    1.45    0.05
   0   1  -1    1.42    0.05
   0   1   1    1.53    0.06
   0   1  -1    1.47    0.06
   0   1  -1    1.37    0.05
   0   1   1    1.54    0.06
  -1  -1  -1   71.48    1.92
   1  -1   1   73.81    1.92
  -1   1  -1   70.78    1.92
  -1   1  -1   69.40    1.94
   2  -1   1    0.39    0.07
  -2  -1  -1    0.44    0.06
   2  -1   1    0.53    0.04
  -2  -1  -1    0.44    0.10
  -2  -1  -1    0.36    0.07
   2   1   1    0.43    0.08
  -2   1  -1    0.38    0.06
  -2   1  -1    0.28    0.09
   2   1   1    0.28    0.06
  -3  -1  -1   69.93    1.97
  -3  -1  -1   68.96    1.89
  -3  -1  -1   72.77    1.89
   3  -1   1   69.70    1.92
   3  -1   1   66.67    1.88
  -3   1  -1   70.45    1.90
   3   1   1   69.13    1.93
  -3   1  -1   69.87    1.97
   4  -1   1    0.82    0.15
  -4  -1  -1    0.77    0.23
  -4   1  -1    0.33    0.21
   4   1   1    0.41    0.15
  -5  -1  -1    0.08    0.27
   5  -1   1    0.18    0.18
   5   1   1    0.36    0.20
  -5   1  -1    0.18    0.28
   5  -2  -1    0.69    0.21
  -5  -2   1    0.59    0.29
  -5   2   1    1.04    0.31
   5   2  -1    0.88    0.21
   4  -2  -1    1.83    0.18
  -4  -2   1    1.94    0.26
   4   2  -1    1.39    0.19
  -4   2   1    1.69    0.26
   3  -2  -1   11.98    0.34
  -3  -2   1   11.31    0.45
  -3  -2   1   12.04    0.37
  -3  -2   1   12.48    0.37
   3  -2  -1   11.48    0.39
  -3   2   1   11.12    0.46
   3   2  -1   11.50    0.41
   3   2  -1   11.39    0.39
  -3   2   1   11.24    0.37
   2  -2  -1   57.02    1.57
  -2  -2   1   56.83    1.61
  -2  -2   1   57.93    1.57
   2   2  -1   56.81    1.57
  -2   2   1   58.48    1.57
   2   2  -1   57.17    1.58
  -2   2   1   59.55    1.61
  -1  -2   1  161.94    4.35
  -1  -2   1  163.74    4.33
  -1   2   1  155.54    4.33
  -1   2   1  163.01    4.35
   1   2  -1  160.50    4.33
   1   2  -1  161.00    4.33
   1   2  -1  169.60    4.33
   0  -2  -1   85.61    2.33
   0   2  -1   87.78    2.33
   0   2   1   85.98    2.34
   0   2   1   88.62    2.35
   0   2  -1   88.39    2.33
   0   2  -1   87.23    2.34
  -1  -2  -1   36.13    1.00
   1  -2   1   37.20    0.98
  -1  -2  -1   35.64    1.01
  -1   2  -1   36.25    1.02
   1   2   1   36.58    1.00
  -1   2  -1   35.98    1.00
   2  -2   1    7.91    0.26
  -2  -2  -1    7.78    0.26
  -2  -2  -1    7.39    0.29
   2   2   1    7.53    0.27
  -2   2  -1    7.84    0.27
  -2   2  -1    8.08    0.31
   3  -2   1    0.02    0.04
   3  -2   1    0.04    0.09
  -3  -2  -1    0.04    0.07
  -3  -2  -1    0.13    0.07
  -3  -2  -1    0.29    0.13
  -3   2  -1    0.01    0.08
   3   2   1    0.20    0.11
  -3   2  -1    0.25    0.15
  -4  -2  -1    3.09    0.30
   4  -2   1    4.13    0.26
   4   2   1    3.95    0.28
  -4   2  -1    3.75    0.34
  -5  -2  -1    8.72    0.54
   5  -2   1    8.54    0.42
   5   2   1    8.88    0.45
  -5   2  -1    7.37    0.55
  -5  -3   1    2.76    0.36
   5  -3  -1    3.08    0.26
   5   3  -1    2.71    0.28
  -5   3   1    3.03    0.40
   4  -3  -1    2.98    0.22
  -4  -3   1    2.41    0.28
   4   3  -1    2.81    0.24
  -4   3   1    2.56    0.30
  -3  -3   1   19.18    0.58
   3  -3  -1   19.65    0.58
  -3  -3   1   19.66    0.65
   3   3  -1   19.28    0.59
  -3   3   1   18.26    0.65
   3   3  -1   18.36    0.60
  -3   3   1   18.62    0.58
  -2  -3   1   15.62    0.50
   2  -3  -1   14.81    0.45
  -2  -3   1   15.27    0.47
   2   3  -1   15.18    0.47
   2   3  -1   15.86    0.47
  -2   3   1   14.93    0.51
  -2   3   1   15.45    0.47
  -1  -3   1   16.31    0.50
  -1  -3   1   16.36    0.49
   1   3  -1   16.73    0.48
   1   3  -1   16.50    0.48
  -1   3   1   17.65    0.52
   1   3  -1   16.98    0.49
  -1   3   1   16.08    0.49
   0  -3   1  139.97    3.73
   0  -3  -1  138.90    3.72
   0   3   1  140.07    3.74
   0   3  -1  138.16    3.74
   0   3  -1  139.88    3.72
   0   3   1  139.44    3.73
  -1  -3  -1   30.99    0.84
  -1  -3  -1   30.27    0.85
  -1   3  -1   29.17    0.89
  -1   3  -1   30.29    0.85
   1   3   1   29.56    0.84
  -2  -3  -1   49.31    1.40
  -2  -3  -1   49.57    1.37
   2  -3   1   48.41    1.35
  -2   3  -1   49.02    1.37
   2   3   1   50.34    1.37
  -2   3  -1   49.55    1.42
  -3  -3  -1   41.80    1.27
  -3  -3  -1   46.02    1.32
  -3  -3  -1   43.77    1.25
   3  -3   1   45.85    1.25
   3   3   1   44.56    1.28
  -3   3  -1   44.97    1.26
  -3   3  -1   45.75    1.34
   4  -3   1    2.45    0.20
  -4  -3  -1    2.44    0.28
   4   3   1    2.10    0.21
  -4   3  -1    2.43    0.30
   5  -3   1    0.75    0.20
  -5  -3  -1    0.80    0.31
  -5   3  -1    0.24    0.30
   5   3   1    0.59    0.22
  -5  -4   1    0.95    0.31
   5  -4  -1    1.45    0.22
  -5   4   1    1.23    0.35
   5   4  -1    1.41    0.25
  -4  -4   1   14.19    0.50
  -4  -4   1   14.67    0.61
   4  -4  -1   14.35    0.51
  -4   4   1   15.22    0.64
   4   4  -1   14.41    0.55
  -3  -4   1   -0.14    0.14
  -3  -4   1    0.02    0.10
   3  -4  -1    0.06    0.09
  -3   4   1   -0.09    0.16
  -3   4   1   -0.12    0.10
   3   4  -1    0.02    0.11
  -2  -4   1   35.84    1.08
  -2  -4   1   37.91    1.05
  -2   4   1   37.39    1.11
   2   4  -1   37.21    1.05
   2   4  -1   36.81    1.05
  -2   4   1   36.68    1.06
  -1  -4   1  121.73    3.30
  -1  -4   1  121.85    3.28
  -1   4   1  121.42    3.29
   1   4  -1  123.36    3.29
   1   4  -1  120.66    3.27
   0  -4   1    7.17    0.24
   0  -4  -1    7.25    0.24
   0   4   1    7.30    0.26
   0   4  -1    7.51    0.24
   0   4  -1    7.43    0.26
  -1  -4  -1   72.80    1.99
  -1  -4  -1   72.22    1.98
   1   4   1   72.58    1.97
   1   4   1   72.67    1.99
  -1   4  -1   73.00    1.99
  -2  -4  -1   31.35    0.95
   2  -4   1   32.41    0.90
  -2  -4  -1   31.67    0.93
  -2   4  -1   32.88    1.00
  -2   4  -1   33.07    0.94
   2   4   1   32.08    0.93
  -3  -4  -1    3.79    0.27
  -3  -4  -1    3.65    0.22
   3  -4   1    3.40    0.19
  -3   4  -1    3.86    0.23
  -3   4  -1    3.49    0.29
   3   4   1    3.35    0.23
  -4  -4  -1    9.55    0.49
  -4  -4  -1    9.01    0.38
   4  -4   1    9.75    0.39
   4   4   1    9.47    0.42
  -4   4  -1    9.52    0.53
  -5  -4  -1    2.48    0.36
  -5   4  -1    2.03    0.39
   5   4   1    2.80    0.29
  -5  -5   1    0.07    0.29
   5   5  -1   -0.18    0.21
  -5   5   1    0.08    0.33
  -4  -5   1    2.13    0.20
  -4  -5   1    1.83    0.28
   4  -5  -1    2.39    0.20
  -4   5   1    2.36    0.33
   4   5  -1    2.01    0.23
   3  -5  -1   12.46    0.41
  -3  -5   1   11.72    0.44
  -3  -5   1   12.22    0.49
   3   5  -1   12.05    0.44
  -3   5   1   12.08    0.45
  -3   5   1   12.29    0.53
  -2  -5   1   16.44    0.56
  -2  -5   1   16.54    0.53
  -2   5   1   16.43    0.60
  -2   5   1   16.39    0.54
   2   5  -1   16.32    0.52
   1  -5  -1   24.61    0.69
  -1  -5   1   24.48    0.72
  -1  -5   1   24.44    0.74
  -1   5   1   24.62    0.74
   1   5  -1   24.29    0.70
   1   5  -1   24.80    0.73
   0  -5   1  109.21    3.03
   0  -5  -1  111.70    3.03
   0   5   1  112.92    3.05
   0   5  -1  111.65    3.05
   0   5   1  116.52    3.06
   0   5  -1  112.12    3.03
  -1  -5  -1   20.48    0.62
  -1  -5  -1   20.15    0.61
   1   5   1   20.92    0.63
  -1   5  -1   20.38    0.63
   1   5   1   20.62    0.61
   2  -5   1   41.84    1.14
  -2  -5  -1   41.70    1.21
  -2  -5  -1   43.03    1.19
  -2   5  -1   41.54    1.20
   2   5   1   40.86    1.18
  -2   5  -1   39.79    1.27
  -3  -5  -1   14.70    0.53
  -3  -5  -1   16.33    0.59
   3  -5   1   16.81    0.50
  -3   5  -1   15.97    0.55
   3   5   1   15.36    0.54
  -3   5  -1   15.33    0.65
  -4  -5  -1    0.28    0.15
  -4  -5  -1   -0.07    0.22
   4   5   1   -0.07    0.17
  -4   5  -1   -0.10    0.26
  -5  -5  -1    0.56    0.31
  -5   5  -1    0.37    0.34
   5   5   1    1.09    0.26
  -5  -6   1    1.88    0.36
   5   6  -1    1.51    0.28
  -5   6   1    1.36    0.40
  -4  -6   1   15.54    0.58
  -4  -6   1   16.22    0.67
   4   6  -1   15.71    0.61
  -4   6   1   16.63    0.77
  -3  -6   1    0.89    0.16
  -3  -6   1    0.96    0.20
   3  -6  -1    1.05    0.13
  -3   6   1    0.63    0.16
   3   6  -1    0.72    0.16
  -3   6   1    1.24    0.25
  -2  -6   1   38.96    1.12
  -2  -6   1   38.89    1.15
   2   6  -1   37.83    1.11
  -2   6   1   38.90    1.14
  -1  -6   1   32.59    0.96
  -1  -6   1   33.92    0.99
   1  -6  -1   33.40    0.93
   1   6  -1   32.89    0.97
  -1   6   1   31.96    0.98
   1   6  -1   33.88    0.94
   0  -6  -1   32.18    0.90
   0  -6   1   32.18    0.90
   0   6   1   31.01    0.92
   0   6  -1   30.26    0.93
   0   6  -1   30.38    0.90
   0   6   1   31.68    0.93
  -1  -6  -1    9.74    0.37
  -1  -6  -1   10.41    0.36
   1   6   1   10.33    0.35
   1   6   1   10.30    0.38
  -1   6  -1    9.63    0.39
   2  -6   1    8.60    0.28
  -2  -6  -1    8.23    0.36
  -2  -6  -1    8.56    0.35
   2   6   1    8.34    0.34
  -2   6  -1    8.50    0.38
  -3  -6  -1    3.33    0.27
  -3  -6  -1    3.80    0.32
   3   6   1    3.67    0.27
  -3   6  -1    4.13    0.37
  -3   6  -1    3.80    0.29
  -4  -6  -1    7.34    0.49
  -4  -6  -1    7.04    0.38
   4   6   1    7.80    0.43
  -4   6  -1    7.33    0.56
  -5  -6  -1    0.27    0.32
  -5   6  -1    0.17    0.37
   5   6   1    0.03    0.23
  -5  -7   1    0.29    0.31
  -5   7   1    0.88    0.43
   5   7  -1    0.10    0.26
  -4  -7   1    0.85    0.28
  -4  -7   1    0.98    0.21
  -4   7   1    1.70    0.36
   4   7  -1    1.46    0.24
  -3  -7   1   10.84    0.50
  -3  -7   1   10.66    0.46
   3   7  -1   11.11    0.46
  -3   7   1   11.63    0.48
  -2  -7   1    2.42    0.20
  -2  -7   1    2.45    0.23
   2   7  -1    2.08    0.18
  -2   7   1    2.24    0.22
  -1  -7   1   64.22    1.75
  -1  -7   1   62.14    1.77
   1  -7  -1   61.72    1.71
  -1   7   1   59.12    1.77
   1   7  -1   62.92    1.76
   1   7  -1   63.22    1.73
   0  -7  -1   27.51    0.78
   0  -7   1   26.93    0.78
   0   7  -1   24.43    0.79
   0   7   1   26.59    0.82
   0   7   1   25.16    0.82
   0   7  -1   27.75    0.83
  -1  -7  -1    0.28    0.12
  -1  -7  -1    0.09    0.12
   1  -7   1    0.06    0.09
  -1   7  -1   -0.07    0.13
   1   7   1    0.27    0.13
   1   7   1    0.07    0.11
  -2  -7  -1   18.23    0.61
  -2  -7  -1   18.06    0.62
   2   7   1   17.65    0.59
  -2   7  -1   18.07    0.63
  -3  -7  -1    5.21    0.35
  -3  -7  -1    4.80    0.33
   3   7   1    4.98    0.33
  -3   7  -1    5.26    0.34
  -4  -7  -1    0.24    0.18
  -4  -7  -1   -0.02    0.23
   4   7   1    0.02    0.21
  -4   7  -1    0.01    0.32
  -4  -8   1    7.77    0.53
  -4  -8   1    6.43    0.44
   4   8  -1    6.26    0.43
  -3  -8   1    1.28    0.22
  -3  -8   1    1.22    0.25
   3   8  -1    1.32    0.20
  -3   8   1    1.77    0.24
  -2  -8   1    7.35    0.37
  -2  -8   1    7.11    0.39
   2   8  -1    7.15    0.33
  -2   8   1    7.24    0.39
  -1  -8   1    9.84    0.40
   1  -8  -1    9.25    0.35
  -1  -8   1   10.18    0.42
   1   8  -1    9.84    0.37
   1   8  -1    8.99    0.41
  -1   8   1    9.44    0.44
   0  -8   1    0.82    0.14
   0  -8  -1    1.11    0.18
   0  -8  -1    0.68    0.13
   0   8   1    1.10    0.18
   0   8  -1    0.80    0.18
   0   8   1    1.04    0.16
   1  -8   1    2.23    0.16
  -1  -8  -1    2.11    0.21
  -1  -8  -1    1.90    0.18
  -1   8  -1    2.07    0.22
   1   8   1    2.08    0.19
   1   8   1    2.19    0.22
  -2  -8  -1   11.28    0.46
  -2  -8  -1   10.25    0.45
   2   8   1    9.67    0.41
  -2   8  -1   10.53    0.48
  -3  -8  -1    2.18    0.28
  -3  -8  -1    1.90    0.23
   3   8   1    2.11    0.23
  -3   8  -1    2.08    0.26
  -4  -8  -1    1.16    0.24
  -4  -8  -1    1.48    0.30
   4   8   1    1.53    0.25
  -4  -9   1    0.03    0.23
  -4  -9   1   -0.28    0.26
   4   9  -1   -0.03    0.23
  -3  -9   1    2.78    0.32
  -3  -9   1    2.35    0.27
   3   9  -1    2.22    0.25
  -3   9   1    2.77    0.30
  -2  -9   1    2.19    0.23
  -2  -9   1    2.60    0.27
   2   9  -1    2.20    0.21
  -2   9   1    2.06    0.27
  -1  -9   1    6.15    0.38
  -1  -9   1    6.22    0.35
   1  -9  -1    6.74    0.30
  -1   9   1    5.94    0.38
   1   9  -1    6.80    0.37
   0  -9  -1   10.95    0.42
   0  -9   1   10.59    0.42
   0  -9  -1    9.69    0.43
   0   9   1    9.86    0.46
   0   9  -1   10.27    0.47
   1  -9   1    0.78    0.14
  -1  -9  -1    0.91    0.19
  -1  -9  -1    0.76    0.17
   1   9   1    0.96    0.19
  -1   9  -1    0.96    0.21
   1   9   1    0.94    0.20
  -2  -9  -1    6.71    0.38
  -2  -9  -1    8.17    0.42
   2   9   1    6.93    0.36
  -2   9  -1    6.94    0.42
  -3  -9  -1    0.09    0.23
  -3  -9  -1    0.35    0.21
  -3   9  -1    0.50    0.23
   3   9   1    0.05    0.18
  -4  -9  -1    0.04    0.23
  -4  -9  -1    0.22    0.27
   4   9   1    0.13    0.24
  -3 -10   1    3.77    0.33
  -3 -10   1    3.90    0.37
  -3  10   1    3.82    0.36
  -2 -10   1    1.06    0.24
  -2 -10   1    0.98    0.23
  -2  10   1    0.80    0.24
  -1 -10   1    0.03    0.19
  -1 -10   1    0.26    0.17
  -1  10   1   -0.01    0.19
   1  10  -1    0.14    0.19
   0 -10   1    0.18    0.20
   0 -10  -1    0.28    0.18
   0 -10   1   -0.01    0.15
   0 -10  -1   -0.32    0.14
   0  10  -1   -0.20    0.18
   0  10   1   -0.07    0.19
  -1 -10  -1    1.68    0.22
  -1 -10  -1    1.82    0.24
  -1  10  -1    1.79    0.26
  -2 -10  -1    6.35    0.41
  -2 -10  -1    6.70    0.43
  -2  10  -1    7.18    0.46
  -3 -10  -1    1.86    0.27
  -3 -10  -1    2.25    0.31
   3  10   1    2.18    0.26
  -3  10  -1    1.99    0.32
  -2 -11   1    4.04    0.36
  -2 -11   1    3.79    0.34
  -2  11   1    4.38    0.38
  -1 -11   1    0.83    0.24
  -1 -11   1    0.94    0.22
  -1  11   1    1.04    0.26
   1  11  -1    1.06    0.25
   0 -11   1    6.12    0.39
   0 -11  -1    6.21    0.38
   0 -11   1    6.12    0.51
   0  11   1    6.57    0.47
   0  11  -1    5.81    0.44
  -1 -11  -1    0.71    0.22
  -1  11  -1    0.77    0.26
  -2 -11  -1   -0.16    0.22
  -2  11  -1    0.12    0.25
  -1 -12   1    0.70    0.24
   1  12  -1    0.62    0.26
  -1  12   1    0.81    0.28
   0 -12  -1    0.96    0.23
   0 -12   1    1.13    0.24
   0  12  -1    0.48    0.27
   0  12   1    0.95    0.28
  -1 -12  -1   -0.17    0.21
  -1  12  -1    0.20    0.25
   6   0  -2    0.05    0.24
  -6   0   2    0.07    0.35
   5   0  -2    0.01    0.19
  -5   0   2   -0.10    0.25
  -4   0   2   30.91    1.01
   4   0  -2   31.44    0.95
   3   0  -2   -0.01    0.09
  -3   0   2   -0.13    0.12
   3   0  -2   -0.01    0.06
  -2   0   2    4.77    0.21
   2   0  -2    4.38    0.15
   2   0  -2    4.61    0.18
   1   0  -2    0.03    0.03
  -1   0   2    0.03    0.04
  -1   0   2    0.01    0.02
   1   0  -2    0.00    0.02
  -1   0   2   -0.02    0.02
   0   0  -2   50.23    1.34
   0   0  -2   51.00    1.35
   0   0   2   48.39    1.34
  -1   0  -2   -0.07    0.04
   1   0   2   -0.03    0.03
  -1   0  -2   -0.10    0.04
  -1   0  -2   -0.04    0.03
  -2   0  -2  112.31    3.09
  -2   0  -2  106.00    3.04
   2   0   2  119.27    3.06
  -2   0  -2  117.43    3.06
  -3   0  -2    0.03    0.13
  -3   0  -2    0.02    0.07
   3   0   2   -0.20    0.08
   4   0   2    8.85    0.37
  -4   0  -2    8.30    0.45
   5   0   2    0.10    0.19
  -5   0  -2    0.22    0.27
  -6  -1   2    0.21    0.35
   6  -1  -2    0.44    0.26
  -6   1   2    0.46    0.36
   6   1  -2    0.61    0.26
   5  -1  -2    0.32    0.20
  -5  -1   2    0.07    0.26
   5   1  -2    0.36    0.20
  -5   1   2   -0.13    0.26
  -4  -1   2   15.08    0.59
   4  -1  -2   15.21    0.52
   4   1  -2   14.72    0.53
  -4   1   2   14.27    0.59
   4   1  -2   13.90    0.47
   3  -1  -2    2.94    0.13
  -3  -1   2    3.01    0.13
   3  -1  -2    3.05    0.19
  -3  -1   2    2.98    0.23
  -3   1   2    2.79    0.23
   3   1  -2    3.07    0.16
  -3   1   2    3.05    0.13
   3   1  -2    2.94    0.20
  -2  -1   2  138.69    3.75
   2  -1  -2  136.80    3.69
  -2  -1   2  142.89    3.70
   2  -1  -2  135.15    3.72
   2   1  -2  144.38    3.71
  -2   1   2  136.68    3.75
   2   1  -2  139.84    3.73
  -2   1   2  134.96    3.70
  -1  -1   2   52.80    1.45
  -1  -1   2   53.02    1.43
  -1   1   2   52.99    1.43
   1   1  -2   55.01    1.42
  -1   1   2   50.93    1.44
   1   1  -2   53.89    1.44
   1   1  -2   53.20    1.43
   0  -1  -2    1.22    0.04
   0  -1  -2    1.27    0.05
   0   1  -2    1.29    0.05
   0   1   2    1.19    0.07
  -1  -1  -2   18.99    0.54
  -1  -1  -2   18.32    0.55
   1  -1   2   19.88    0.53
  -1   1  -2   19.27    0.54
  -1   1  -2   19.05    0.56
   1   1   2   19.23    0.54
  -2  -1  -2    1.40    0.12
  -2  -1  -2    1.88    0.15
  -2  -1  -2    1.46    0.10
   2  -1   2    1.32    0.10
  -2   1  -2    1.38    0.10
   2   1   2    1.52    0.11
  -2   1  -2    1.27    0.13
  -3  -1  -2    2.79    0.16
  -3  -1  -2    2.93    0.22
   3  -1   2    2.73    0.19
  -3  -1  -2    3.13    0.16
   3   1   2    2.62    0.19
  -3   1  -2    2.86    0.16
  -3   1  -2    2.90    0.23
   4  -1   2   10.94    0.42
  -4  -1  -2   11.49    0.51
   4   1   2   10.58    0.43
  -4   1  -2   10.92    0.52
   5  -1   2    2.97    0.26
  -5  -1  -2    2.42    0.34
   5   1   2    2.56    0.27
  -5   1  -2    2.63    0.37
  -5  -2   2    1.18    0.30
   5  -2  -2    1.07    0.21
   5   2  -2    1.02    0.22
  -5   2   2    1.44    0.32
   4  -2  -2   25.13    0.78
  -4  -2   2   24.18    0.85
   4   2  -2   24.59    0.79
   4   2  -2   25.02    0.75
  -4   2   2   25.15    0.87
  -3  -2   2    1.49    0.17
   3  -2  -2    1.43    0.13
  -3  -2   2    1.49    0.11
  -3   2   2    1.56    0.19
   3   2  -2    1.37    0.14
  -3   2   2    1.46    0.12
   3   2  -2    1.45    0.12
   2  -2  -2    2.50    0.13
  -2  -2   2    2.43    0.16
  -2  -2   2    2.60    0.13
  -2   2   2    2.25    0.12
   2   2  -2    2.30    0.13
  -2   2   2    2.44    0.17
   2   2  -2    2.47    0.15
  -1  -2   2    4.12    0.17
  -1  -2   2    3.91    0.15
   1   2  -2    4.42    0.14
  -1   2   2    4.14    0.15
   1   2  -2    4.05    0.15
  -1   2   2    4.01    0.16
   1   2  -2    4.16    0.15
   0  -2  -2  120.29    3.22
   0   2  -2  122.68    3.21
   0   2   2  119.50    3.23
   0   2  -2  116.27    3.21
   0   2  -2  123.20    3.23
   1  -2   2    1.65    0.07
  -1  -2  -2    1.40    0.09
  -1  -2  -2    1.60    0.10
  -1   2  -2    1.61    0.10
  -1   2  -2    1.70    0.13
   1   2   2    1.60    0.10
  -2  -2  -2  101.27    2.69
   2  -2   2   98.94    2.68
  -2  -2  -2   96.33    2.72
   2   2   2  100.60    2.70
  -2   2  -2   99.95    2.73
  -2   2  -2  100.42    2.69
  -3  -2  -2    2.28    0.16
  -3  -2  -2    2.19    0.17
  -3  -2  -2    1.99    0.20
   3  -2   2    2.24    0.16
  -3   2  -2    2.24    0.16
   3   2   2    2.54    0.19
  -3   2  -2    2.29    0.22
  -4  -2  -2    3.28    0.31
   4  -2   2    3.06    0.23
  -4   2  -2    3.05    0.31
   4   2   2    3.50    0.28
   5  -2   2    1.00    0.21
  -5  -2  -2    1.19    0.31
   5   2   2    0.88    0.22
  -5   2  -2    0.92    0.32
   5  -3  -2   -0.45    0.17
  -5  -3   2   -0.01    0.27
  -5   3   2   -0.12    0.29
   5   3  -2    0.15    0.20
   4  -3  -2    5.35    0.29
  -4  -3   2    5.39    0.38
   4   3  -2    4.96    0.29
   4   3  -2    4.85    0.31
  -4   3   2    4.74    0.39
  -3  -3   2    1.46    0.13
  -3  -3   2    1.20    0.18
   3  -3  -2    1.44    0.14
   3   3  -2    1.40    0.13
   3   3  -2    1.25    0.14
  -3   3   2    1.62    0.20
  -3   3   2    1.51    0.13
  -2  -3   2   96.77    2.56
  -2  -3   2   93.95    2.60
   2   3  -2   94.51    2.56
   2   3  -2   94.55    2.57
  -2   3   2   94.44    2.60
  -2   3   2   93.04    2.56
  -1  -3   2   30.00    0.85
  -1  -3   2   31.06    0.87
  -1   3   2   29.02    0.85
   1   3  -2   30.16    0.84
  -1   3   2   30.26    0.87
   1   3  -2   30.77    0.85
   1   3  -2   31.04    0.85
   0  -3  -2  134.40    3.61
   0   3  -2  136.14    3.60
   0   3   2  138.10    3.63
   0   3  -2  136.50    3.60
   0   3   2  131.30    3.62
   0   3  -2  133.52    3.62
  -1  -3  -2    7.31    0.26
   1  -3   2    7.93    0.23
  -1  -3  -2    7.71    0.26
  -1   3  -2    7.84    0.31
   1   3   2    7.73    0.26
  -1   3  -2    8.04    0.27
   2  -3   2    0.31    0.06
  -2  -3  -2    0.23    0.10
  -2  -3  -2    0.30    0.08
  -2   3  -2    0.30    0.09
   2   3   2    0.24    0.08
  -2   3  -2    0.16    0.11
  -3  -3  -2    0.16    0.14
  -3  -3  -2    0.22    0.11
   3  -3   2    0.18    0.09
  -3  -3  -2    0.30    0.10
  -3   3  -2    0.20    0.15
   3   3   2    0.00    0.11
  -3   3  -2    0.09    0.10
  -4  -3  -2    6.60    0.42
   4  -3   2    6.45    0.31
   4   3   2    6.88    0.36
  -4   3  -2    6.29    0.44
  -5  -3  -2    3.58    0.39
   5  -3   2    3.11    0.27
  -5   3  -2    3.57    0.42
   5   3   2    3.49    0.31
  -5  -4   2    1.51    0.33
   5  -4  -2    1.02    0.21
  -5   4   2    1.38    0.35
   5   4  -2    0.99    0.24
   4  -4  -2    5.69    0.30
  -4  -4   2    6.21    0.29
  -4   4   2    5.80    0.45
   4   4  -2    5.90    0.35
  -3  -4   2   11.39    0.40
  -3  -4   2   10.66    0.45
   3  -4  -2   11.11    0.39
  -3   4   2   11.21    0.47
  -3   4   2   11.11    0.39
   3   4  -2   12.11    0.41
   3   4  -2   10.64    0.41
  -2  -4   2    0.75    0.10
  -2  -4   2    0.72    0.13
  -2   4   2    0.73    0.10
   2   4  -2    0.55    0.09
  -2   4   2    0.79    0.15
   2   4  -2    0.63    0.10
  -1  -4   2    7.85    0.28
   1  -4  -2    8.42    0.24
  -1  -4   2    8.25    0.30
   1   4  -2    7.91    0.27
   1   4  -2    8.36    0.28
   1   4  -2    8.07    0.26
  -1   4   2    8.09    0.29
   0  -4  -2   38.79    1.08
   0  -4   2   39.06    1.08
   0   4  -2   38.03    1.10
   0   4   2   37.95    1.10
   0   4   2   39.98    1.10
   0   4  -2   40.80    1.07
  -1  -4  -2   11.53    0.38
  -1  -4  -2   11.79    0.38
   1   4   2   12.09    0.37
  -1   4  -2   12.03    0.40
  -2  -4  -2   22.53    0.69
   2  -4   2   22.11    0.64
  -2  -4  -2   22.61    0.67
   2   4   2   22.04    0.67
  -2   4  -2   23.38    0.69
  -2   4  -2   22.33    0.75
  -3  -4  -2   16.23    0.53
   3  -4   2   16.60    0.51
  -3  -4  -2   16.46    0.59
  -3   4  -2   16.86    0.55
   3   4   2   16.62    0.55
  -3   4  -2   15.23    0.62
  -4  -4  -2    0.01    0.21
  -4  -4  -2    0.10    0.13
   4  -4   2    0.17    0.13
  -4   4  -2    0.02    0.23
   4   4   2    0.19    0.17
  -5  -4  -2    2.05    0.36
   5   4   2    2.58    0.29
  -5   4  -2    2.18    0.39
  -5  -5   2    0.25    0.31
  -5   5   2    0.39    0.33
   5   5  -2    0.34    0.23
   4  -5  -2    4.84    0.29
  -4  -5   2    4.62    0.30
  -4  -5   2    5.13    0.40
   4   5  -2    4.54    0.32
  -4   5   2    5.74    0.47
   3  -5  -2    2.95    0.19
  -3  -5   2    2.82    0.23
  -3  -5   2    3.49    0.28
  -3   5   2    3.61    0.31
  -3   5   2    2.74    0.21
   3   5  -2    3.01    0.23
  -2  -5   2   18.15    0.56
  -2  -5   2   17.52    0.59
  -2   5   2   17.27    0.62
   2   5  -2   17.47    0.54
  -2   5   2   17.34    0.57
   2   5  -2   17.54    0.55
   1  -5  -2   64.42    1.75
  -1  -5   2   65.80    1.78
  -1  -5   2   65.02    1.81
  -1   5   2   63.14    1.80
   1   5  -2   65.22    1.79
   1   5  -2   64.98    1.76
   0  -5   2    7.32    0.26
   0  -5  -2    7.61    0.26
   0   5   2    7.95    0.30
   0   5  -2    7.30    0.29
   0   5   2    7.76    0.30
   0   5  -2    7.72    0.26
  -1  -5  -2   16.99    0.54
  -1  -5  -2   17.40    0.55
  -1   5  -2   18.22    0.57
   1   5   2   18.56    0.54
  -2  -5  -2   16.48    0.55
   2  -5   2   16.63    0.48
  -2  -5  -2   16.59    0.53
  -2   5  -2   16.42    0.62
   2   5   2   16.29    0.53
  -2   5  -2   16.18    0.55
   3  -5   2    1.64    0.13
  -3  -5  -2    1.74    0.18
  -3  -5  -2    1.50    0.20
   3   5   2    2.02    0.19
  -3   5  -2    1.67    0.27
  -3   5  -2    1.66    0.18
  -4  -5  -2    4.86    0.31
  -4  -5  -2    5.60    0.41
   4   5   2    5.01    0.35
  -4   5  -2    5.41    0.46
  -5  -5  -2    1.34    0.32
  -5   5  -2    1.34    0.39
   5   5   2    1.07    0.26
  -5  -6   2    0.49    0.31
   5   6  -2    0.15    0.24
  -5   6   2   -0.15    0.35
  -4  -6   2    0.15    0.24
  -4  -6   2   -0.04    0.16
   4   6  -2    0.15    0.18
  -4   6   2    0.13    0.28
  -3  -6   2    4.15    0.33
   3  -6  -2    4.22    0.23
  -3  -6   2    3.91    0.28
  -3   6   2    4.17    0.29
  -3   6   2    4.33    0.37
   3   6  -2    4.43    0.28
  -2  -6   2    4.19    0.27
  -2  -6   2    3.30    0.23
  -2   6   2    3.47    0.24
   2   6  -2    3.76    0.21
   2   6  -2    3.16    0.21
  -1  -6   2    2.27    0.20
   1  -6  -2    2.41    0.14
  -1  -6   2    2.57    0.19
   1   6  -2    2.36    0.15
  -1   6   2    2.31    0.20
   1   6  -2    2.27    0.19
   0  -6   2   44.90    1.24
   0  -6  -2   44.36    1.24
   0   6  -2   42.41    1.24
   0   6   2   43.78    1.27
   0   6  -2   44.36    1.27
   0   6   2   45.64    1.28
  -1  -6  -2    7.38    0.29
  -1  -6  -2    6.49    0.28
   1   6   2    6.98    0.28
  -1   6  -2    7.73    0.32
   1   6   2    6.97    0.30
  -2  -6  -2    6.25    0.30
  -2  -6  -2    6.45    0.30
  -2   6  -2    6.14    0.32
   2   6   2    6.39    0.28
  -3  -6  -2    7.80    0.37
  -3  -6  -2    8.39    0.40
  -3   6  -2    8.04    0.52
   3   6   2    8.02    0.37
  -3   6  -2    7.89    0.38
  -4  -6  -2    8.10    0.41
  -4  -6  -2    8.97    0.51
  -4   6  -2    8.78    0.62
   4   6   2    8.58    0.44
  -5  -6  -2    1.36    0.33
  -5   6  -2    1.36    0.43
   5   6   2    1.28    0.29
  -5  -7   2   -0.06    0.31
  -5   7   2   -0.06    0.39
   5   7  -2   -0.09    0.25
  -4  -7   2    0.32    0.26
  -4  -7   2    0.68    0.20
   4   7  -2    0.54    0.21
  -4   7   2    0.39    0.30
  -3  -7   2    0.50    0.22
  -3  -7   2    0.45    0.17
  -3   7   2    0.45    0.18
   3   7  -2    0.70    0.17
  -2  -7   2    0.66    0.15
  -2  -7   2    0.54    0.18
  -2   7   2    0.65    0.17
   2   7  -2    0.77    0.14
   2   7  -2    0.71    0.14
   1  -7  -2   32.11    0.92
  -1  -7   2   31.80    0.99
  -1  -7   2   32.92    0.96
   1   7  -2   33.62    0.94
   1   7  -2   33.08    0.98
  -1   7   2   30.60    0.98
   0  -7  -2    0.03    0.09
   0  -7   2   -0.23    0.08
   0   7   2    0.02    0.12
   0   7  -2    0.21    0.10
   0   7   2    0.14    0.13
   0   7  -2    0.11    0.13
   1  -7   2   21.43    0.65
  -1  -7  -2   20.73    0.68
  -1  -7  -2   21.81    0.68
   1   7   2   22.53    0.68
  -1   7  -2   21.13    0.71
   1   7   2   22.48    0.71
  -2  -7  -2    5.10    0.31
  -2  -7  -2    5.66    0.31
  -2   7  -2    5.49    0.33
   2   7   2    5.69    0.28
  -3  -7  -2    2.94    0.28
  -3  -7  -2    3.32    0.25
   3   7   2    3.44    0.26
  -3   7  -2    3.26    0.28
  -4  -7  -2    0.48    0.20
  -4  -7  -2    0.75    0.26
   4   7   2    0.67    0.22
  -4   7  -2    0.32    0.24
  -4   7  -2    0.88    0.37
  -4  -8   2    0.47    0.28
  -4  -8   2   -0.15    0.20
   4   8  -2    0.25    0.21
  -3  -8   2    6.56    0.43
  -3  -8   2    6.78    0.40
  -3   8   2    6.97    0.42
   3   8  -2    7.59    0.38
  -2  -8   2    1.56    0.19
  -2  -8   2    1.93    0.24
   2   8  -2    1.37    0.19
   2   8  -2    1.66    0.18
  -2   8   2    1.63    0.22
  -1  -8   2    1.02    0.16
   1  -8  -2    0.87    0.12
  -1  -8   2    1.26    0.19
  -1   8   2    1.01    0.19
   1   8  -2    1.19    0.18
   1   8  -2    1.13    0.14
   0  -8  -2   16.56    0.54
   0  -8   2   16.04    0.54
   0  -8  -2   16.46    0.55
   0   8   2   15.90    0.58
   0   8  -2   16.06    0.58
   0   8   2   14.84    0.57
  -1  -8  -2   13.44    0.49
   1  -8   2   13.57    0.45
  -1  -8  -2   13.13    0.49
   1   8   2   14.73    0.50
  -1   8  -2   12.50    0.52
  -2  -8  -2    1.89    0.22
  -2  -8  -2    1.54    0.20
  -2   8  -2    1.80    0.23
   2   8   2    1.92    0.20
  -3  -8  -2    4.10    0.30
  -3  -8  -2    4.75    0.36
   3   8   2    5.14    0.33
  -3   8  -2    4.35    0.38
  -4  -8  -2    3.54    0.37
  -4  -8  -2    3.49    0.30
  -4   8  -2    3.62    0.34
   4   8   2    3.79    0.33
  -4  -9   2    0.35    0.29
  -4  -9   2    0.37    0.23
   4   9  -2    0.45    0.24
  -3  -9   2    1.61    0.29
  -3  -9   2    1.28    0.24
  -3   9   2    1.73    0.27
   3   9  -2    1.50    0.22
  -2  -9   2    0.01    0.17
  -2  -9   2    0.09    0.19
   2   9  -2    0.05    0.15
  -2   9   2   -0.03    0.20
  -1  -9   2    1.88    0.21
  -1  -9   2    2.20    0.25
   1  -9  -2    2.21    0.18
   1   9  -2    1.95    0.23
  -1   9   2    1.24    0.22
   0  -9  -2    1.80    0.18
   0  -9  -2    1.23    0.18
   0  -9   2    1.52    0.18
   0   9  -2    1.78    0.23
   0   9   2    1.41    0.22
  -1  -9  -2    7.86    0.39
   1  -9   2    8.23    0.35
  -1  -9  -2    8.24    0.39
   1   9   2    8.44    0.41
  -1   9  -2    8.77    0.45
  -2  -9  -2    9.52    0.46
  -2  -9  -2    9.21    0.45
   2   9   2    9.88    0.44
  -2   9  -2    9.72    0.49
  -3  -9  -2    2.80    0.31
  -3  -9  -2    2.75    0.28
   3   9   2    2.82    0.27
  -3   9  -2    2.90    0.31
  -4  -9  -2    0.38    0.23
  -4  -9  -2    0.19    0.27
  -4   9  -2    0.44    0.26
   4   9   2    0.49    0.26
  -3 -10   2    2.70    0.30
  -3 -10   2    2.45    0.34
  -3  10   2    2.50    0.32
  -2 -10   2    0.08    0.22
  -2 -10   2    0.19    0.20
  -2  10   2    0.19    0.22
  -1 -10   2    8.20    0.42
  -1 -10   2    8.88    0.47
  -1  10   2    8.32    0.47
   1  10  -2    7.91    0.46
   0 -10   2   -0.04    0.21
   0 -10  -2    0.13    0.15
   0 -10   2   -0.02    0.15
   0  10   2    0.05    0.19
   0  10  -2    0.04    0.20
  -1 -10  -2    0.44    0.19
  -1  10  -2    0.18    0.21
  -2 -10  -2    0.21    0.21
  -2 -10  -2   -0.03    0.20
  -2  10  -2    0.44    0.23
   2  10   2    0.29    0.23
  -3 -10  -2    0.09    0.22
  -3 -10  -2   -0.26    0.23
  -3  10  -2    0.19    0.26
   3  10   2    0.17    0.21
  -2 -11   2    0.46    0.24
  -2 -11   2    0.25    0.24
  -2  11   2    0.27    0.25
  -1 -11   2    0.22    0.20
  -1 -11   2    0.21    0.24
  -1  11   2    0.50    0.25
   1  11  -2    0.77    0.24
   0 -11  -2    2.81    0.26
   0 -11   2    2.60    0.26
   0 -11   2    2.63    0.31
   0  11   2    1.96    0.28
   0  11  -2    2.09    0.29
  -1 -11  -2    3.72    0.31
  -1  11  -2    3.83    0.36
  -2 -11  -2    2.95    0.30
  -2  11  -2    2.96    0.35
  -1 -12   2    6.87    0.47
  -1  12   2    6.72    0.50
   1  12  -2    6.28    0.47
   0 -12   2    0.03    0.20
   0 -12  -2    0.10    0.20
   0  12  -2    0.00    0.24
  -1 -12  -2    0.79    0.25
  -1  12  -2    0.77    0.28
  -6   0   3   -0.23    0.33
   6   0  -3   -0.34    0.24
   5   0  -3    7.61    0.41
  -5   0   3    7.27    0.51
  -4   0   3    0.16    0.20
   4   0  -3    0.19    0.15
   3   0  -3    0.67    0.12
  -3   0   3    1.67    0.18
   3   0  -3    0.76    0.08
   2   0  -3   -0.04    0.04
  -2   0   3    0.00    0.08
   2   0  -3   -0.06    0.06
  -1   0   3  130.10    3.46
   1   0  -3  130.13    3.45
  -1   0   3  127.48    3.44
   0   0  -3   -0.05    0.03
   0   0  -3   -0.06    0.03
   0   0   3   -0.02    0.03
  -1   0  -3  319.95    8.71
  -1   0  -3  309.55    8.59
   1   0   3  332.20    8.65
  -1   0  -3  326.79    8.60
  -2   0  -3   -0.03    0.04
  -2   0  -3    0.08    0.06
  -2   0  -3   -0.04    0.08
   2   0   3   -0.07    0.06
  -3   0  -3   14.55    0.52
   3   0   3   14.51    0.47
  -3   0  -3   14.13    0.45
   4   0   3   -0.17    0.13
  -4   0  -3   -0.15    0.19
   5   0   3   -0.02    0.18
  -5   0  -3   -0.23    0.28
   6  -1  -3    0.26    0.25
  -6  -1   3    0.88    0.37
  -6   1   3    0.79    0.39
   6   1  -3    0.45    0.27
  -5  -1   3    1.99    0.33
   5  -1  -3    1.86    0.24
   5   1  -3    2.27    0.26
  -5   1   3    1.64    0.32
  -4  -1   3    3.21    0.29
   4  -1  -3    3.60    0.25
   4   1  -3    3.14    0.21
  -4   1   3    3.42    0.30
   4   1  -3    3.77    0.28
  -3  -1   3   75.23    2.10
   3  -1  -3   73.89    2.06
  -3  -1   3   75.22    2.01
   3  -1  -3   73.56    2.01
   3   1  -3   74.40    2.03
  -3   1   3   76.27    2.01
   3   1  -3   73.19    2.06
  -3   1   3   76.23    2.10
   2  -1  -3    1.25    0.10
  -2  -1   3    1.32    0.12
   2  -1  -3    0.97    0.06
  -2  -1   3    1.04    0.07
  -2   1   3    1.41    0.12
  -2   1   3    0.85    0.07
   2   1  -3    1.07    0.10
   2   1  -3    0.98    0.08
  -1  -1   3  962.57   25.51
  -1  -1   3  942.17   25.63
   1   1  -3  966.94   25.42
  -1   1   3 1000.00   25.49
   1   1  -3  934.35   25.51
  -1   1   3  919.96   25.54
   1   1  -3  964.55   25.52
   0  -1  -3    8.41    0.25
   0   1   3    7.98    0.26
   0   1  -3    8.53    0.25
   0   1  -3    8.61    0.25
  -1  -1  -3    4.21    0.16
  -1  -1  -3    4.49    0.16
   1  -1   3    4.59    0.15
   1   1   3    4.39    0.16
  -1   1  -3    4.49    0.18
  -1   1  -3    4.45    0.13
  -1   1  -3    4.46    0.16
   2  -1   3   20.41    0.58
  -2  -1  -3   19.55    0.61
  -2  -1  -3   19.25    0.60
  -2  -1  -3   20.77    0.58
  -2   1  -3   20.55    0.59
   2   1   3   19.77    0.59
  -2   1  -3   20.37    0.62
   3  -1   3   77.72    2.16
  -3  -1  -3   79.82    2.16
  -3  -1  -3   78.30    2.15
  -3  -1  -3   77.78    2.21
  -3   1  -3   79.67    2.16
   3   1   3   80.58    2.18
  -3   1  -3   78.80    2.22
  -4  -1  -3    3.14    0.31
   4  -1   3    2.95    0.22
  -4   1  -3    2.79    0.29
   4   1   3    2.76    0.23
   5  -1   3   12.77    0.52
  -5  -1  -3   13.48    0.68
   5   1   3   13.11    0.55
  -5   1  -3   13.09    0.66
  -5  -2   3    6.75    0.53
   5  -2  -3    7.95    0.40
   5   2  -3    7.81    0.42
  -5   2   3    7.77    0.54
  -4  -2   3    0.50    0.21
   4  -2  -3    0.73    0.15
   4   2  -3    0.74    0.17
  -4   2   3    0.89    0.23
   4   2  -3    0.61    0.13
  -3  -2   3    2.54    0.22
   3  -2  -3    2.37    0.17
  -3  -2   3    2.30    0.14
  -3   2   3    2.80    0.25
   3   2  -3    2.15    0.16
   3   2  -3    2.10    0.17
  -3   2   3    2.33    0.14
  -2  -2   3   -0.02    0.06
  -2  -2   3    0.05    0.08
   2   2  -3    0.09    0.07
  -2   2   3    0.14    0.06
   2   2  -3    0.06    0.06
  -2   2   3    0.05    0.08
  -1  -2   3   65.38    1.75
  -1  -2   3   63.61    1.72
   1   2  -3   62.63    1.72
   1   2  -3   61.71    1.72
  -1   2   3   63.83    1.73
   1   2  -3   64.72    1.72
  -1   2   3   64.37    1.73
   0  -2  -3    7.04    0.21
   0  -2  -3    6.80    0.20
   0   2  -3    7.28    0.21
   0   2  -3    6.94    0.19
   0   2   3    6.73    0.23
  -1  -2  -3  389.76   10.58
  -1  -2  -3  380.64   10.53
   1  -2   3  404.22   10.49
   1   2   3  389.35   10.54
  -1   2  -3  401.69   10.50
  -1   2  -3  394.34   10.62
   2  -2   3    3.39    0.15
  -2  -2  -3    3.89    0.17
  -2  -2  -3    3.93    0.20
  -2   2  -3    3.84    0.22
  -2   2  -3    3.83    0.18
  -3  -2  -3   25.04    0.72
   3  -2   3   24.21    0.72
  -3  -2  -3   23.89    0.75
  -3  -2  -3   25.13    0.79
  -3   2  -3   24.92    0.73
   3   2   3   24.65    0.75
  -3   2  -3   24.10    0.80
   4  -2   3    0.17    0.13
  -4  -2  -3   -0.19    0.20
   4   2   3   -0.02    0.15
  -4   2  -3    0.06    0.21
  -5  -2  -3   -0.07    0.27
   5  -2   3   -0.02    0.18
   5   2   3    0.12    0.20
  -5   2  -3    0.37    0.29
  -5  -3   3    0.96    0.29
   5  -3  -3    0.76    0.20
  -5   3   3    1.00    0.32
   5   3  -3    0.65    0.22
  -4  -3   3    3.34    0.31
   4  -3  -3    3.62    0.25
   4   3  -3    3.62    0.26
   4   3  -3    3.56    0.26
  -4   3   3    3.21    0.32
  -3  -3   3   16.33    0.58
  -3  -3   3   16.20    0.51
   3  -3  -3   16.56    0.52
   3   3  -3   16.15    0.54
  -3   3   3   16.80    0.51
  -3   3   3   17.08    0.59
   3   3  -3   16.63    0.52
  -2  -3   3    5.36    0.25
  -2  -3   3    5.47    0.22
  -2   3   3    5.55    0.22
   2   3  -3    6.09    0.23
   2   3  -3    5.43    0.23
  -2   3   3    5.68    0.25
  -1  -3   3   62.05    1.72
   1  -3  -3   61.20    1.66
  -1  -3   3   61.35    1.69
   1   3  -3   63.44    1.69
   1   3  -3   63.61    1.69
   1   3  -3   62.97    1.68
  -1   3   3   60.98    1.70
  -1   3   3   60.97    1.70
   0  -3  -3    0.88    0.07
   0   3  -3    0.81    0.05
   0   3  -3    0.80    0.08
   0   3   3    0.62    0.08
   0   3   3    0.76    0.08
   0   3  -3    0.87    0.06
  -1  -3  -3   27.03    0.76
   1  -3   3   26.57    0.72
  -1  -3  -3   27.30    0.76
  -1   3  -3   26.85    0.77
  -1   3  -3   26.20    0.82
   1   3   3   26.79    0.76
  -2  -3  -3    2.66    0.18
   2  -3   3    2.70    0.13
  -2  -3  -3    2.85    0.16
  -2   3  -3    2.82    0.22
  -2   3  -3    2.83    0.17
   2   3   3    2.81    0.17
  -3  -3  -3   20.39    0.67
   3  -3   3   19.51    0.59
  -3  -3  -3   19.56    0.61
  -3  -3  -3   18.66    0.64
  -3   3  -3   20.15    0.62
  -3   3  -3   19.77    0.69
   3   3   3   20.18    0.63
  -4  -3  -3    3.72    0.33
   4  -3   3    3.19    0.24
  -4   3  -3    3.74    0.35
   4   3   3    3.14    0.25
   5  -3   3    5.32    0.34
  -5  -3  -3    4.70    0.42
   5   3   3    4.82    0.36
  -5   3  -3    4.93    0.46
  -5  -4   3    6.14    0.48
   5  -4  -3    4.96    0.36
  -5   4   3    5.85    0.49
   5   4  -3    5.19    0.40
   4  -4  -3    0.25    0.14
  -4  -4   3    0.02    0.12
  -4  -4   3    0.23    0.21
   4   4  -3    0.33    0.16
  -4   4   3    0.43    0.23
   4   4  -3    0.42    0.15
   3  -4  -3    2.56    0.19
  -3  -4   3    2.57    0.24
  -3  -4   3    2.57    0.19
   3   4  -3    2.80    0.21
   3   4  -3    2.93    0.21
  -3   4   3    2.57    0.25
  -3   4   3    2.82    0.20
  -2  -4   3    6.64    0.30
  -2  -4   3    6.80    0.27
  -2   4   3    6.87    0.27
   2   4  -3    7.32    0.25
  -2   4   3    7.25    0.31
   2   4  -3    7.12    0.27
   2   4  -3    6.98    0.27
  -1  -4   3   13.63    0.42
  -1  -4   3   13.58    0.45
   1  -4  -3   13.43    0.38
   1   4  -3   13.60    0.42
   1   4  -3   13.50    0.40
  -1   4   3   13.58    0.43
   1   4  -3   13.23    0.42
   0  -4  -3   20.35    0.59
   0   4   3   20.79    0.61
   0   4  -3   20.12    0.61
   0   4   3   20.43    0.62
   0   4  -3   20.62    0.58
   0   4  -3   20.78    0.57
  -1  -4  -3   88.59    2.43
  -1  -4  -3   90.01    2.43
   1  -4   3   88.65    2.38
   1   4   3   89.71    2.43
  -1   4  -3   89.91    2.44
   2  -4   3    6.71    0.22
  -2  -4  -3    6.85    0.27
  -2  -4  -3    6.56    0.28
  -2   4  -3    6.52    0.28
   2   4   3    6.57    0.27
  -2   4  -3    6.85    0.35
  -3  -4  -3   13.14    0.51
  -3  -4  -3   13.17    0.45
   3  -4   3   13.07    0.42
  -3   4  -3   13.38    0.47
   3   4   3   12.79    0.47
  -3   4  -3   13.09    0.55
  -4  -4  -3    0.12    0.22
   4  -4   3    0.15    0.13
  -4  -4  -3    0.10    0.13
   4   4   3    0.26    0.17
  -4   4  -3    0.23    0.25
  -5  -4  -3    0.17    0.29
   5   4   3   -0.14    0.23
  -5   4  -3    0.13    0.32
  -5  -5   3    0.20    0.30
  -5   5   3    0.39    0.33
   5   5  -3    0.37    0.22
  -4  -5   3    4.84    0.43
   4  -5  -3    4.95    0.29
  -4  -5   3    4.48    0.30
   4   5  -3    5.09    0.33
  -4   5   3    5.02    0.41
  -3  -5   3    5.47    0.29
   3  -5  -3    5.86    0.26
  -3  -5   3    6.44    0.36
   3   5  -3    5.61    0.29
  -3   5   3    5.82    0.30
   3   5  -3    6.15    0.30
  -3   5   3    6.21    0.38
  -2  -5   3   14.28    0.52
  -2  -5   3   14.83    0.47
   2   5  -3   13.57    0.45
   2   5  -3   15.32    0.47
  -2   5   3   13.79    0.48
  -2   5   3   14.51    0.53
   2   5  -3   13.79    0.46
   1  -5  -3   41.39    1.15
  -1  -5   3   41.97    1.21
  -1  -5   3   41.76    1.18
   1   5  -3   43.35    1.18
   1   5  -3   42.88    1.19
  -1   5   3   40.35    1.19
   1   5  -3   41.74    1.16
   0  -5  -3    6.75    0.24
   0  -5   3    6.24    0.24
   0   5   3    7.01    0.28
   0   5  -3    6.70    0.27
   0   5  -3    6.71    0.22
   0   5   3    6.90    0.28
  -1  -5  -3    0.67    0.10
  -1  -5  -3    0.91    0.11
  -1   5  -3    0.91    0.13
   1   5   3    0.85    0.10
   2  -5   3   16.03    0.47
  -2  -5  -3   16.91    0.54
  -2  -5  -3   16.24    0.55
  -2   5  -3   16.46    0.64
   2   5   3   16.52    0.54
  -2   5  -3   17.57    0.56
  -3  -5  -3    2.85    0.21
   3  -5   3    2.50    0.17
  -3  -5  -3    2.89    0.25
  -3   5  -3    2.51    0.21
  -3   5  -3    2.99    0.32
   3   5   3    2.57    0.22
  -4  -5  -3    1.38    0.19
  -4  -5  -3    1.63    0.28
   4   5   3    1.61    0.23
  -4   5  -3    1.48    0.33
  -5  -5  -3    2.09    0.36
  -5   5  -3    3.04    0.46
   5   5   3    1.50    0.28
  -5  -6   3    4.91    0.47
   5   6  -3    6.09    0.45
  -5   6   3    5.46    0.54
  -4  -6   3    0.20    0.24
  -4  -6   3    0.11    0.17
   4   6  -3    0.54    0.19
  -4   6   3    0.19    0.27
  -3  -6   3    2.10    0.20
  -3  -6   3    1.77    0.24
   3  -6  -3    1.74    0.16
   3   6  -3    1.64    0.19
  -3   6   3    1.39    0.19
  -3   6   3    1.74    0.28
  -2  -6   3   16.92    0.58
  -2  -6   3   18.33    0.62
  -2   6   3   18.13    0.60
   2   6  -3   17.66    0.56
   2   6  -3   17.93    0.57
  -1  -6   3    1.12    0.16
  -1  -6   3    0.85    0.12
   1  -6  -3    0.97    0.09
  -1   6   3    0.78    0.14
   1   6  -3    0.91    0.10
   1   6  -3    0.89    0.13
   0  -6  -3   16.89    0.52
   0  -6  -3   18.09    0.53
   0  -6   3   16.98    0.52
   0   6   3   16.62    0.55
   0   6  -3   16.33    0.51
   0   6   3   17.02    0.57
   0   6  -3   16.04    0.55
  -1  -6  -3    8.43    0.33
  -1  -6  -3    8.32    0.33
   1   6   3    8.91    0.33
  -1   6  -3    9.04    0.36
  -2  -6  -3    1.15    0.16
  -2  -6  -3    1.19    0.15
   2   6   3    1.17    0.15
  -2   6  -3    1.26    0.17
  -3  -6  -3    7.51    0.40
  -3  -6  -3    7.52    0.36
   3   6   3    7.42    0.36
  -3   6  -3    7.63    0.37
  -3   6  -3    7.92    0.51
  -4  -6  -3   -0.16    0.23
  -4  -6  -3    0.18    0.17
  -4   6  -3   -0.04    0.18
  -4   6  -3    0.22    0.31
   4   6   3    0.18    0.20
  -5  -6  -3   -0.45    0.28
  -5   6  -3   -0.03    0.40
   5   6   3    0.14    0.24
  -5  -7   3    0.53    0.33
   5   7  -3    0.62    0.27
  -4  -7   3    2.92    0.35
  -4  -7   3    3.31    0.27
  -4   7   3    3.27    0.41
   4   7  -3    3.40    0.29
  -3  -7   3    0.13    0.20
  -3  -7   3   -0.07    0.16
   3   7  -3    0.06    0.15
  -3   7   3   -0.01    0.17
  -2  -7   3    2.41    0.21
  -2  -7   3    2.57    0.25
   2   7  -3    3.01    0.20
   2   7  -3    2.67    0.23
  -2   7   3    2.51    0.23
  -1  -7   3    1.51    0.19
  -1  -7   3    0.95    0.14
   1  -7  -3    1.07    0.11
   1   7  -3    1.43    0.17
  -1   7   3    1.16    0.17
   1   7  -3    1.32    0.13
   0  -7  -3   11.78    0.41
   0  -7  -3   12.66    0.42
   0  -7   3   12.30    0.42
   0   7  -3   12.29    0.46
   0   7   3   12.31    0.46
   0   7  -3   11.65    0.41
   0   7   3   11.47    0.47
  -1  -7  -3    1.92    0.17
  -1  -7  -3    1.34    0.15
   1   7   3    1.53    0.16
  -1   7  -3    1.65    0.19
  -2  -7  -3   17.45    0.58
  -2  -7  -3   16.42    0.58
   2   7   3   15.78    0.56
  -2   7  -3   16.63    0.60
  -3  -7  -3    0.27    0.20
  -3  -7  -3    0.63    0.18
   3   7   3    0.49    0.17
  -3   7  -3    0.28    0.18
  -4  -7  -3    0.57    0.20
  -4  -7  -3    1.02    0.27
   4   7   3    0.65    0.22
  -4   7  -3    1.02    0.36
  -4   7  -3    0.56    0.21
  -4  -8   3    0.33    0.27
  -4  -8   3    0.03    0.21
   4   8  -3   -0.26    0.20
  -3  -8   3    0.27    0.23
  -3  -8   3    0.42    0.19
  -3   8   3    0.39    0.20
   3   8  -3    0.20    0.17
  -2  -8   3   49.27    1.44
  -2  -8   3   50.79    1.48
   2   8  -3   49.07    1.41
   2   8  -3   50.41    1.44
  -2   8   3   47.16    1.46
   1  -8  -3    1.67    0.15
  -1  -8   3    1.31    0.21
  -1  -8   3    1.50    0.17
   1   8  -3    1.64    0.16
   1   8  -3    1.69    0.20
  -1   8   3    1.47    0.20
   0  -8  -3   46.87    1.29
   0  -8  -3   44.19    1.29
   0  -8   3   46.94    1.29
   0   8  -3   43.66    1.33
   0   8   3   44.53    1.33
   0   8   3   41.91    1.33
  -1  -8  -3    1.46    0.18
   1  -8   3    1.68    0.15
  -1  -8  -3    1.41    0.17
  -1   8  -3    1.41    0.20
   1   8   3    1.70    0.19
  -2  -8  -3    0.94    0.19
  -2  -8  -3    1.01    0.19
   2   8   3    0.67    0.17
  -2   8  -3    0.93    0.21
  -3  -8  -3    0.25    0.20
  -3  -8  -3    0.23    0.19
  -3   8  -3    0.45    0.21
   3   8   3    0.44    0.19
  -4  -8  -3    3.27    0.30
  -4  -8  -3    3.97    0.38
  -4   8  -3    3.45    0.33
   4   8   3    4.12    0.35
  -4  -9   3    0.22    0.24
  -4  -9   3    1.04    0.32
   4   9  -3    0.63    0.25
  -3  -9   3    0.05    0.23
  -3  -9   3    0.13    0.20
  -3   9   3    0.20    0.21
   3   9  -3    0.03    0.18
  -2  -9   3    0.28    0.17
  -2  -9   3    0.02    0.21
   2   9  -3   -0.01    0.16
  -2   9   3    0.02    0.19
   1  -9  -3    0.58    0.13
  -1  -9   3    0.46    0.16
  -1  -9   3    0.96    0.21
  -1   9   3    0.70    0.20
   1   9  -3    0.69    0.19
   0  -9  -3    6.35    0.33
   0  -9  -3    6.73    0.33
   0  -9   3    7.34    0.34
   0   9  -3    6.58    0.38
   0   9   3    6.34    0.38
  -1  -9  -3    2.11    0.21
   1  -9   3    1.43    0.16
  -1  -9  -3    1.66    0.20
  -1   9  -3    0.99    0.21
   1   9   3    1.55    0.23
  -2  -9  -3    6.31    0.38
  -2  -9  -3    5.50    0.36
   2   9   3    5.64    0.35
  -2   9  -3    5.92    0.42
  -3  -9  -3    0.26    0.21
  -3  -9  -3    0.45    0.22
   3   9   3    0.38    0.21
  -3   9  -3    0.60    0.24
  -4  -9  -3    0.15    0.27
  -4  -9  -3   -0.11    0.22
   4   9   3    0.02    0.23
  -4   9  -3    0.22    0.25
  -3 -10   3   -0.05    0.21
  -3 -10   3    0.12    0.25
  -3  10   3    0.08    0.25
  -2 -10   3    8.43    0.46
  -2 -10   3    8.04    0.47
  -2  10   3    8.39    0.49
   2  10  -3    8.47    0.45
  -1 -10   3    3.12    0.32
  -1 -10   3    3.38    0.27
   1  10  -3    3.53    0.30
  -1  10   3    2.90    0.29
   0 -10  -3    1.87    0.21
   0 -10   3    2.08    0.30
   0 -10   3    1.97    0.21
   0  10   3    1.85    0.25
   0  10  -3    2.40    0.28
  -1 -10  -3    4.35    0.35
  -1  10  -3    4.91    0.39
  -2 -10  -3    3.34    0.29
  -2  10  -3    3.48    0.34
   2  10   3    3.06    0.29
  -3 -10  -3    0.12    0.23
   3  10   3    0.97    0.24
  -3  10  -3    0.64    0.27
  -2 -11   3    0.06    0.22
  -2 -11   3   -0.19    0.25
  -2  11   3    0.41    0.27
  -1 -11   3    0.12    0.20
  -1 -11   3    0.21    0.24
  -1  11   3    0.30    0.24
   1  11  -3    0.11    0.22
   0 -11   3    7.12    0.41
   0 -11  -3    7.86    0.42
   0 -11   3    6.41    0.47
   0  11  -3    7.54    0.48
  -1 -11  -3    0.03    0.20
  -1  11  -3    0.24    0.24
  -2 -11  -3   10.17    0.52
  -2  11  -3    9.41    0.56
  -1 -12   3    0.05    0.22
  -1 -12   3    0.31    0.35
   1  12  -3    0.45    0.26
  -1  12   3    0.46    0.26
   0 -12   3   -0.07    0.20
   0 -12  -3   -0.14    0.20
   0  12  -3    0.01    0.25
  -1 -12  -3    0.09    0.23
  -1  12  -3   -0.10    0.26
   6   0  -4    3.03    0.33
  -6   0   4    2.91    0.44
   5   0  -4   -0.04    0.19
  -5   0   4   -0.14    0.25
   4   0  -4    3.60    0.27
  -4   0   4    3.12    0.29
  -3   0   4   -0.02    0.12
   3   0  -4    0.09    0.06
   3   0  -4    0.08    0.10
   2   0  -4    6.00    0.19
   2   0  -4    5.53    0.22
  -2   0   4    5.81    0.24
  -1   0   4   -0.08    0.03
   1   0  -4   -0.17    0.03
  -1   0   4   -0.07    0.04
   0   0  -4   57.40    1.54
   0   0  -4   58.39    1.55
   0   0   4   54.36    1.53
  -1   0  -4   -0.16    0.05
  -1   0  -4   -0.12    0.05
  -1   0  -4   -0.20    0.04
   1   0   4   -0.12    0.04
  -2   0  -4   74.49    2.13
  -2   0  -4   77.91    2.17
  -2   0  -4   82.30    2.16
   2   0   4   81.24    2.14
   3   0   4    0.11    0.10
  -3   0  -4    0.10    0.14
  -3   0  -4    0.13    0.08
   4   0   4    0.65    0.15
  -4   0  -4    0.54    0.22
   5   0   4   -0.15    0.18
  -5   0  -4    0.56    0.29
   6  -1  -4    1.34    0.28
  -6  -1   4    1.41    0.38
   6   1  -4    1.43    0.29
  -6   1   4    0.91    0.40
   5  -1  -4    0.49    0.20
  -5  -1   4    0.32    0.26
  -5   1   4   -0.19    0.26
   5   1  -4    0.23    0.20
   4  -1  -4    4.20    0.26
  -4  -1   4    3.99    0.35
  -4   1   4    3.37    0.30
   4   1  -4    3.87    0.27
   4   1  -4    3.76    0.22
   3  -1  -4    5.98    0.21
   3  -1  -4    6.46    0.27
  -3  -1   4    6.58    0.32
  -3  -1   4    6.11    0.20
  -3   1   4    6.13    0.31
   3   1  -4    5.82    0.24
   3   1  -4    6.37    0.27
   2  -1  -4   24.90    0.69
  -2  -1   4   24.79    0.74
  -2  -1   4   25.67    0.69
   2   1  -4   24.69    0.70
   2   1  -4   23.98    0.72
  -2   1   4   25.49    0.74
   1  -1  -4   21.91    0.59
  -1  -1   4   21.25    0.60
  -1  -1   4   21.60    0.62
   1   1  -4   21.59    0.59
   1   1  -4   21.56    0.61
  -1   1   4   21.34    0.61
   0  -1  -4    7.71    0.22
   0  -1  -4    7.77    0.23
   0   1  -4    7.72    0.24
   0   1  -4    7.86    0.23
  -1  -1  -4   23.87    0.68
  -1  -1  -4   24.07    0.68
   1  -1   4   24.17    0.67
  -1   1  -4   24.20    0.66
   1   1   4   23.57    0.68
  -1   1  -4   24.44    0.70
  -1   1  -4   24.27    0.69
  -2  -1  -4    2.85    0.18
  -2  -1  -4    2.94    0.18
   2  -1   4    3.13    0.14
  -2  -1  -4    2.99    0.16
   2   1   4    3.03    0.16
  -2   1  -4    3.29    0.19
  -2   1  -4    3.15    0.16
   3  -1   4    4.77    0.23
  -3  -1  -4    4.57    0.28
  -3  -1  -4    5.08    0.24
  -3  -1  -4    4.85    0.22
  -3   1  -4    4.45    0.29
  -3   1  -4    4.94    0.22
   3   1   4    4.97    0.24
  -4  -1  -4   16.19    0.63
   4  -1   4   15.61    0.53
   4   1   4   15.13    0.54
  -4   1  -4   15.18    0.63
   5  -1   4   -0.15    0.17
  -5  -1  -4   -0.08    0.28
   5   1   4    0.02    0.19
  -5   1  -4    0.14    0.29
  -5  -2   4    0.86    0.28
   5  -2  -4    0.41    0.20
  -5   2   4    1.30    0.32
   5   2  -4    0.90    0.22
  -4  -2   4    6.10    0.38
   4  -2  -4    6.17    0.32
   4   2  -4    5.07    0.31
   4   2  -4    5.96    0.28
  -4   2   4    5.45    0.38
  -3  -2   4   32.81    0.90
   3  -2  -4   31.67    0.93
  -3  -2   4   30.51    0.98
   3   2  -4   31.20    0.94
  -3   2   4   32.82    0.90
  -3   2   4   32.79    0.98
   3   2  -4   32.69    0.92
  -2  -2   4   10.61    0.33
  -2  -2   4   10.41    0.37
  -2   2   4   10.29    0.32
  -2   2   4   10.11    0.35
   2   2  -4   10.64    0.34
   2   2  -4   10.26    0.33
  -1  -2   4   49.09    1.35
  -1  -2   4   46.93    1.32
   1  -2  -4   47.97    1.30
  -1   2   4   51.10    1.33
   1   2  -4   47.95    1.32
   1   2  -4   49.48    1.32
  -1   2   4   48.64    1.32
   1   2  -4   46.98    1.32
   0  -2  -4   76.27    2.02
   0  -2  -4   75.70    2.04
   0   2  -4   75.95    2.03
   0   2   4   75.82    2.06
   0   2  -4   75.19    2.05
  -1  -2  -4    0.16    0.06
   1  -2   4    0.29    0.04
  -1  -2  -4    0.15    0.05
  -1   2  -4    0.21    0.06
  -1   2  -4    0.23    0.03
   1   2   4    0.19    0.06
  -1   2  -4    0.12    0.09
   2  -2   4   79.21    2.08
  -2  -2  -4   74.32    2.12
  -2  -2  -4   78.05    2.10
   2   2   4   77.21    2.10
  -2   2  -4   75.91    2.14
  -2   2  -4   77.02    2.11
  -3  -2  -4    2.78    0.18
   3  -2   4    2.41    0.17
  -3  -2  -4    2.62    0.22
  -3  -2  -4    2.43    0.21
   3   2   4    2.72    0.21
  -3   2  -4    2.60    0.19
  -3   2  -4    3.16    0.26
  -4  -2  -4    0.31    0.21
   4  -2   4    0.26    0.13
  -4   2  -4    0.24    0.22
   4   2   4    0.41    0.17
  -5  -2  -4    0.02    0.28
   5  -2   4    0.50    0.19
  -5   2  -4    0.42    0.31
   5   2   4    0.27    0.21
  -5  -3   4    3.74    0.40
   5  -3  -4    3.89    0.30
   5   3  -4    3.52    0.31
  -5   3   4    3.88    0.41
  -4  -3   4    6.39    0.41
   4  -3  -4    7.16    0.34
   4   3  -4    7.05    0.32
  -4   3   4    6.91    0.44
   4   3  -4    6.21    0.36
  -3  -3   4    5.18    0.30
  -3  -3   4    4.73    0.22
   3  -3  -4    4.53    0.24
   3   3  -4    4.82    0.26
  -3   3   4    4.91    0.31
  -3   3   4    4.64    0.21
   3   3  -4    4.74    0.24
  -2  -3   4   94.21    2.64
  -2  -3   4   96.81    2.60
   2   3  -4   94.63    2.60
  -2   3   4   96.60    2.60
  -2   3   4   95.67    2.62
   2   3  -4   97.33    2.60
   2   3  -4   95.87    2.57
   1  -3  -4   28.56    0.79
  -1  -3   4   28.83    0.82
  -1  -3   4   29.70    0.85
  -1   3   4   29.15    0.83
  -1   3   4   29.87    0.83
   1   3  -4   29.04    0.82
   1   3  -4   29.34    0.82
   1   3  -4   29.71    0.81
   0  -3  -4   39.44    1.08
   0  -3  -4   39.91    1.06
   0   3   4   38.78    1.11
   0   3  -4   38.62    1.09
   0   3  -4   39.37    1.05
   0   3  -4   39.69    1.07
  -1  -3  -4  234.16    6.32
  -1  -3  -4  234.09    6.32
   1  -3   4  236.09    6.29
  -1   3  -4  244.33    6.34
   1   3   4  235.06    6.32
  -2  -3  -4    2.22    0.17
   2  -3   4    2.08    0.11
  -2  -3  -4    2.08    0.15
   2   3   4    2.17    0.16
  -2   3  -4    1.77    0.19
  -2   3  -4    1.87    0.15
   3  -3   4   19.09    0.58
  -3  -3  -4   20.17    0.67
  -3  -3  -4   18.72    0.65
  -3  -3  -4   19.39    0.61
  -3   3  -4   19.18    0.69
  -3   3  -4   19.95    0.62
   3   3   4   20.10    0.63
   4  -3   4   18.97    0.61
  -4  -3  -4   18.92    0.71
  -4   3  -4   18.70    0.74
   4   3   4   18.84    0.66
   5  -3   4    0.15    0.17
  -5  -3  -4    0.17    0.28
  -5   3  -4    0.00    0.32
   5   3   4   -0.01    0.22
   5  -4  -4    0.89    0.21
  -5  -4   4    1.25    0.32
  -5   4   4    0.82    0.34
   5   4  -4    0.54    0.23
  -4  -4   4    5.02    0.39
  -4  -4   4    4.70    0.27
   4  -4  -4    4.94    0.28
   4   4  -4    4.63    0.31
  -4   4   4    5.15    0.40
   4   4  -4    5.20    0.31
   3  -4  -4   50.44    1.42
  -3  -4   4   49.71    1.42
  -3  -4   4   48.60    1.48
  -3   4   4   51.15    1.49
  -3   4   4   51.28    1.42
   3   4  -4   52.74    1.43
   3   4  -4   49.14    1.43
  -2  -4   4    1.53    0.13
  -2  -4   4    1.22    0.15
  -2   4   4    1.30    0.13
  -2   4   4    1.79    0.17
   2   4  -4    1.54    0.12
   2   4  -4    1.46    0.12
   2   4  -4    1.63    0.13
  -1  -4   4  140.55    3.85
   1  -4  -4  140.94    3.82
  -1  -4   4  141.97    3.88
   1   4  -4  145.69    3.83
   1   4  -4  143.30    3.85
  -1   4   4  144.06    3.86
   1   4  -4  145.37    3.85
   0  -4  -4  128.74    3.51
   0  -4  -4  130.86    3.51
   0   4  -4  131.69    3.51
   0   4  -4  128.00    3.54
   0   4  -4  138.46    3.49
   0   4   4  128.16    3.55
  -1  -4  -4   31.47    0.88
  -1  -4  -4   30.40    0.88
  -1   4  -4   30.90    0.90
   1   4   4   30.97    0.88
  -2  -4  -4   40.95    1.18
   2  -4   4   41.58    1.12
  -2  -4  -4   41.32    1.17
  -2   4  -4   40.86    1.18
  -2   4  -4   40.97    1.25
   2   4   4   40.40    1.17
  -3  -4  -4   14.62    0.54
  -3  -4  -4   14.03    0.49
   3  -4   4   14.17    0.45
   3   4   4   15.10    0.51
  -3   4  -4   14.85    0.51
  -3   4  -4   13.81    0.59
  -4  -4  -4    0.07    0.13
   4  -4   4    0.08    0.12
  -4  -4  -4    0.20    0.22
  -4   4  -4    0.25    0.26
   4   4   4    0.16    0.17
  -5  -4  -4    4.12    0.41
  -5   4  -4    4.91    0.48
   5   4   4    4.36    0.35
  -5  -5   4    8.16    0.56
   5  -5  -4    7.73    0.43
   5   5  -4    8.01    0.48
  -5   5   4    8.31    0.63
  -4  -5   4    1.38    0.18
  -4  -5   4    1.55    0.27
   4  -5  -4    1.51    0.19
   4   5  -4    1.76    0.22
  -4   5   4    1.77    0.30
  -3  -5   4    3.82    0.25
  -3  -5   4    3.62    0.32
  -3   5   4    4.08    0.25
   3   5  -4    3.83    0.25
   3   5  -4    3.73    0.24
  -3   5   4    3.86    0.33
   2  -5  -4   75.02    1.87
  -2  -5   4   67.91    1.90
  -2  -5   4   67.26    1.94
   2   5  -4   69.97    1.90
   2   5  -4   68.19    1.89
  -2   5   4   66.98    1.95
  -2   5   4   66.96    1.91
   2   5  -4   67.02    1.89
  -1  -5   4   18.76    0.61
  -1  -5   4   18.58    0.57
   1  -5  -4   18.60    0.53
  -1   5   4   18.23    0.58
   1   5  -4   18.88    0.58
   1   5  -4   18.63    0.54
   1   5  -4   19.13    0.57
   0  -5  -4   26.36    0.75
   0  -5  -4   25.16    0.75
   0   5  -4   26.91    0.73
   0   5   4   27.09    0.79
   0   5   4   27.10    0.81
   0   5  -4   26.49    0.79
  -1  -5  -4  150.36    4.10
  -1  -5  -4  150.91    4.10
   1   5   4  153.86    4.11
  -1   5  -4  153.98    4.13
   2  -5   4    0.19    0.06
  -2  -5  -4    0.24    0.12
  -2  -5  -4    0.23    0.10
  -2   5  -4    0.25    0.12
   2   5   4    0.34    0.11
  -3  -5  -4   25.41    0.81
  -3  -5  -4   26.20    0.86
  -3   5  -4   25.84    0.93
   3   5   4   25.79    0.82
  -3   5  -4   28.06    0.84
  -4  -5  -4    4.33    0.36
  -4  -5  -4    3.97    0.31
  -4   5  -4    4.45    0.43
  -4   5  -4    3.89    0.35
   4   5   4    4.62    0.35
  -5  -5  -4    0.75    0.31
  -5   5  -4    0.59    0.37
   5   5   4    0.65    0.26
  -5  -6   4    0.85    0.34
  -5   6   4    0.83    0.38
   5   6  -4    0.92    0.25
  -4  -6   4    3.38    0.26
   4  -6  -4    3.62    0.27
  -4  -6   4    4.41    0.38
  -4   6   4    4.08    0.41
   4   6  -4    4.18    0.32
  -3  -6   4   31.46    1.02
  -3  -6   4   32.33    0.96
  -3   6   4   31.72    0.96
   3   6  -4   30.46    0.95
  -3   6   4   30.72    1.05
  -2  -6   4   13.35    0.48
  -2  -6   4   14.55    0.53
   2   6  -4   13.37    0.47
   2   6  -4   13.91    0.46
   2   6  -4   14.00    0.47
  -2   6   4   13.62    0.49
  -1  -6   4   50.29    1.41
  -1  -6   4   49.25    1.45
   1  -6  -4   50.85    1.37
   1   6  -4   49.43    1.42
  -1   6   4   49.14    1.43
   1   6  -4   50.71    1.38
   0  -6  -4   43.26    1.23
   0  -6  -4   45.21    1.23
   0  -6   4   44.85    1.24
   0   6   4   43.95    1.29
   0   6  -4   44.63    1.27
   0   6  -4   41.54    1.21
   0   6   4   44.26    1.27
  -1  -6  -4    4.06    0.23
  -1  -6  -4    4.40    0.21
   1   6   4    3.89    0.22
  -1   6  -4    3.87    0.25
  -2  -6  -4   23.82    0.76
  -2  -6  -4   25.01    0.77
  -2   6  -4   24.99    0.79
   2   6   4   24.20    0.76
  -3  -6  -4   20.56    0.69
  -3  -6  -4   21.91    0.73
   3   6   4   20.43    0.69
  -3   6  -4   20.88    0.84
  -3   6  -4   20.81    0.72
  -4  -6  -4   -0.07    0.23
  -4  -6  -4    0.30    0.17
   4   6   4    0.32    0.20
  -4   6  -4    0.35    0.19
  -4   6  -4    0.30    0.32
  -5  -6  -4    4.71    0.45
   5   6   4    5.41    0.42
  -5   6  -4    5.58    0.57
  -5  -7   4    3.99    0.45
   5   7  -4    3.97    0.36
  -4  -7   4    1.72    0.31
  -4  -7   4    1.60    0.23
   4   7  -4    1.36    0.23
  -4   7   4    2.54    0.41
  -3  -7   4    1.98    0.22
  -3  -7   4    2.00    0.27
   3   7  -4    2.09    0.21
  -3   7   4    1.85    0.21
  -2  -7   4   32.25    1.02
  -2  -7   4   32.68    0.97
  -2   7   4   31.29    0.99
   2   7  -4   32.28    0.96
   2   7  -4   32.11    0.94
   1  -7  -4    3.04    0.17
  -1  -7   4    3.63    0.27
  -1  -7   4    3.08    0.24
  -1   7   4    2.78    0.25
   1   7  -4    3.21    0.23
   1   7  -4    3.21    0.18
   0  -7  -4    0.12    0.10
   0  -7  -4    0.20    0.09
   0  -7   4    0.02    0.09
   0   7   4    0.00    0.14
   0   7  -4   -0.04    0.13
   0   7   4    0.20    0.13
  -1  -7  -4   45.21    1.32
  -1  -7  -4   45.65    1.31
   1   7   4   48.11    1.34
  -1   7  -4   45.16    1.35
  -2  -7  -4    3.37    0.27
  -2  -7  -4    3.88    0.27
   2   7   4    3.41    0.26
  -2   7  -4    3.50    0.29
  -3  -7  -4   11.87    0.48
  -3  -7  -4   11.06    0.50
   3   7   4   10.95    0.47
  -3   7  -4   11.46    0.50
  -4  -7  -4    2.00    0.30
  -4  -7  -4    2.09    0.25
   4   7   4    2.13    0.28
  -4   7  -4    2.12    0.41
  -4   7  -4    2.12    0.26
  -4  -8   4    1.07    0.24
  -4  -8   4    1.61    0.33
   4   8  -4    1.20    0.24
  -3  -8   4    8.86    0.50
  -3  -8   4    8.61    0.45
   3   8  -4    9.12    0.41
  -3   8   4    8.80    0.44
  -2  -8   4    4.47    0.37
  -2  -8   4    4.73    0.32
   2   8  -4    5.12    0.27
   2   8  -4    5.02    0.31
  -2   8   4    4.75    0.35
  -1  -8   4   14.37    0.55
  -1  -8   4   14.08    0.50
   1  -8  -4   12.67    0.45
   1   8  -4   13.89    0.52
  -1   8   4   12.86    0.52
   0  -8  -4   20.11    0.65
   0  -8  -4   20.82    0.65
   0  -8   4   21.66    0.66
   0   8  -4   21.35    0.71
   0   8   4   20.22    0.70
   0   8   4   19.99    0.72
   1  -8   4    7.05    0.30
  -1  -8  -4    7.02    0.32
  -1  -8  -4    6.94    0.34
   1   8   4    7.06    0.36
  -1   8  -4    7.10    0.38
  -2  -8  -4   10.09    0.42
  -2  -8  -4    8.68    0.40
  -2   8  -4    8.79    0.46
   2   8   4    8.53    0.40
  -3  -8  -4    2.57    0.26
  -3  -8  -4    2.20    0.27
   3   8   4    1.86    0.24
  -3   8  -4    2.18    0.27
  -4  -8  -4    0.26    0.26
  -4  -8  -4    0.28    0.22
   4   8   4    0.45    0.24
  -4   8  -4    0.16    0.22
  -4  -9   4   -0.30    0.22
  -4  -9   4    0.16    0.30
   4   9  -4    0.17    0.23
  -3  -9   4    0.25    0.25
  -3  -9   4   -0.06    0.19
   3   9  -4   -0.19    0.17
  -3   9   4    0.23    0.22
  -2  -9   4    7.06    0.40
  -2  -9   4    6.64    0.45
   2   9  -4    7.80    0.40
  -2   9   4    6.81    0.42
   1  -9  -4    2.99    0.23
  -1  -9   4    3.05    0.24
  -1  -9   4    4.09    0.33
   1   9  -4    3.45    0.31
  -1   9   4    3.09    0.28
   0  -9  -4    1.14    0.17
   0  -9   4    1.12    0.17
   0   9   4    0.95    0.20
   0   9   4    0.88    0.21
   0   9  -4    1.42    0.22
   1  -9   4   18.80    0.65
  -1  -9  -4   21.99    0.76
  -1  -9  -4   20.53    0.69
   1   9   4   21.20    0.73
  -1   9  -4   18.96    0.72
  -2  -9  -4   -0.08    0.17
  -2  -9  -4    0.04    0.17
   2   9   4    0.35    0.18
  -2   9  -4    0.03    0.20
  -3  -9  -4    2.50    0.30
  -3  -9  -4    2.47    0.28
   3   9   4    2.20    0.26
  -3   9  -4    1.99    0.29
  -4  -9  -4    1.49    0.31
  -4  -9  -4    1.16    0.26
   4   9   4    1.72    0.28
  -4   9  -4    2.00    0.30
  -3 -10   4    5.54    0.39
  -3 -10   4    5.22    0.47
  -3  10   4    5.01    0.44
  -2 -10   4    0.44    0.21
  -2 -10   4    0.33    0.24
  -2  10   4    0.49    0.23
   2  10  -4    0.39    0.20
  -1 -10   4    5.23    0.41
  -1 -10   4    4.23    0.35
  -1  10   4    3.82    0.33
   1  10  -4    4.83    0.37
   0 -10  -4    6.33    0.36
   0 -10   4    6.01    0.35
   0  10  -4    5.40    0.40
  -1 -10  -4    0.82    0.20
  -1  10  -4    0.70    0.23
  -2 -10  -4    0.16    0.20
  -2  10  -4    0.08    0.23
   2  10   4    0.25    0.21
  -3 -10  -4    1.34    0.26
  -3  10  -4    1.29    0.29
   3  10   4    0.82    0.24
  -2 -11   4   -0.58    0.21
  -2 -11   4   -0.14    0.25
  -2  11   4   -0.43    0.23
   2  11  -4    0.15    0.22
  -1 -11   4    0.50    0.25
  -1 -11   4    0.34    0.21
   1  11  -4    0.11    0.23
  -1  11   4   -0.12    0.22
   0 -11   4    0.11    0.18
   0 -11   4    0.03    0.25
   0 -11  -4    0.01    0.18
   0  11  -4    0.26    0.23
  -1 -11  -4    2.92    0.29
  -1  11  -4    2.70    0.33
  -2 -11  -4    0.21    0.23
  -2  11  -4    0.64    0.27
  -1 -12   4    1.18    0.26
  -1 -12   4    1.03    0.30
   1  12  -4    1.20    0.28
   0 -12  -4    0.65    0.23
   0 -12   4    0.94    0.30
   0 -12   4    0.76    0.23
   0  12  -4    0.79    0.28
  -1 -12  -4    0.01    0.22
  -1  12  -4   -0.05    0.26
  -6   0   5    0.04    0.35
   6   0  -5   -0.12    0.25
   5   0  -5   17.29    0.65
  -5   0   5   17.19    0.74
  -4   0   5   -0.13    0.19
   4   0  -5   -0.03    0.14
   3   0  -5   66.75    1.81
   3   0  -5   66.21    1.85
  -3   0   5   67.04    1.88
   2   0  -5    0.00    0.05
  -2   0   5   -0.15    0.07
   2   0  -5   -0.02    0.06
  -2   0   5   -0.08    0.03
  -2   0   5    0.05    0.03
  -1   0   5  428.45   11.44
   1   0  -5  440.94   11.42
   1   0  -5  401.82   11.40
  -1   0   5  434.51   11.39
   0   0   5   -0.01    0.05
   0   0  -5   -0.10    0.05
   0   0  -5   -0.14    0.04
  -1   0  -5  274.84    7.43
  -1   0  -5  272.29    7.45
   1   0   5  281.76    7.49
  -1   0  -5  285.45    7.43
  -2   0  -5   -0.01    0.09
  -2   0  -5   -0.04    0.08
   2   0   5   -0.02    0.06
  -2   0  -5   -0.04    0.06
  -3   0  -5   70.51    2.00
  -3   0  -5   71.29    1.96
   3   0   5   70.18    1.95
  -4   0  -5    0.15    0.22
   4   0   5    0.10    0.14
   5   0   5    1.70    0.24
  -5   0  -5    1.59    0.35
   5  -1  -5    0.21    0.19
  -5  -1   5    0.46    0.28
  -5   1   5    0.38    0.27
   5   1  -5    0.32    0.19
  -4  -1   5    0.37    0.20
   4  -1  -5    0.13    0.14
   4   1  -5    0.41    0.16
   4   1  -5    0.19    0.11
  -4   1   5    0.25    0.19
   3  -1  -5   39.02    1.11
   3  -1  -5   37.80    1.06
  -3  -1   5   37.79    1.14
  -3  -1   5   38.96    1.05
   3   1  -5   38.40    1.08
  -3   1   5   39.44    1.14
   3   1  -5   38.13    1.11
   2  -1  -5    5.01    0.19
  -2  -1   5    5.76    0.19
  -2  -1   5    5.68    0.24
   2   1  -5    5.46    0.21
   2   1  -5    5.58    0.20
  -2   1   5    5.34    0.22
  -1  -1   5  350.51    9.29
  -1  -1   5  337.99    9.20
   1  -1  -5  349.22    9.16
  -1   1   5  335.09    9.12
  -1   1   5  339.60    9.20
   1   1  -5  336.63    9.20
   1   1  -5  339.27    9.16
  -1   1   5  354.94    9.13
   0  -1  -5    0.54    0.06
   0   1  -5    0.41    0.05
   0   1   5    0.64    0.08
   0   1  -5    0.53    0.06
  -1  -1  -5  144.61    3.92
  -1  -1  -5  148.23    3.92
   1  -1   5  146.75    3.90
   1   1   5  141.65    3.92
  -1   1  -5  146.40    3.94
  -1   1  -5  147.34    3.94
  -1   1  -5  149.46    3.91
   2  -1   5    4.82    0.18
  -2  -1  -5    4.29    0.23
  -2  -1  -5    4.70    0.22
  -2  -1  -5    4.78    0.20
  -2   1  -5    4.19    0.23
   2   1   5    4.78    0.20
  -2   1  -5    4.58    0.20
  -2   1  -5    4.64    0.14
  -2   1  -5    4.22    0.14
   3  -1   5    4.88    0.23
  -3  -1  -5    4.98    0.23
  -3  -1  -5    5.28    0.25
  -3  -1  -5    5.13    0.30
  -3   1  -5    5.31    0.24
  -3   1  -5    4.99    0.31
   3   1   5    5.07    0.25
   4  -1   5   -0.04    0.13
  -4  -1  -5   -0.05    0.20
   4   1   5    0.04    0.14
  -4   1  -5    0.05    0.21
  -5  -1  -5    4.27    0.43
   5  -1   5    4.16    0.33
   5   1   5    4.61    0.33
  -5   1  -5    4.05    0.42
   5  -2  -5    8.03    0.43
  -5  -2   5    8.19    0.53
   5   2  -5    7.41    0.43
  -5   2   5    7.81    0.54
   4  -2  -5    1.66    0.19
  -4  -2   5    1.76    0.25
  -4   2   5    2.38    0.27
   4   2  -5    1.92    0.20
   4   2  -5    1.80    0.17
  -3  -2   5   51.36    1.53
   3  -2  -5   52.23    1.49
  -3  -2   5   53.81    1.46
  -3   2   5   53.74    1.53
   3   2  -5   53.63    1.49
   3   2  -5   53.06    1.47
  -2  -2   5    3.00    0.19
  -2  -2   5    2.91    0.14
  -2   2   5    3.00    0.17
   2   2  -5    2.63    0.15
   2   2  -5    2.81    0.15
   2   2  -5    2.97    0.10
   1  -2  -5   26.85    0.74
  -1  -2   5   27.72    0.79
  -1  -2   5   27.05    0.76
  -1   2   5   27.36    0.75
   1   2  -5   27.60    0.75
   1   2  -5   27.04    0.75
   1   2  -5   25.93    0.76
   0  -2  -5    1.05    0.07
   0   2  -5    1.02    0.07
   0   2  -5    1.09    0.08
   0   2   5    0.78    0.09
  -1  -2  -5   67.88    1.81
  -1  -2  -5   65.04    1.80
   1  -2   5   66.98    1.78
  -1   2  -5   66.63    1.82
  -1   2  -5   67.72    1.86
  -1   2  -5   65.67    1.78
   1   2   5   65.10    1.81
  -2  -2  -5   20.63    0.65
  -2  -2  -5   21.95    0.63
   2  -2   5   21.41    0.61
  -2   2  -5   21.40    0.64
   2   2   5   20.90    0.64
  -2   2  -5   21.99    0.68
  -3  -2  -5   45.68    1.30
  -3  -2  -5   40.71    1.28
   3  -2   5   43.53    1.23
  -3  -2  -5   44.89    1.25
  -3   2  -5   43.36    1.32
   3   2   5   46.00    1.26
  -3   2  -5   43.36    1.25
   4  -2   5    8.81    0.36
  -4  -2  -5    8.10    0.46
  -4   2  -5    8.26    0.48
   4   2   5    9.13    0.40
  -5  -2  -5    1.72    0.34
   5  -2   5    1.61    0.22
   5   2   5    1.57    0.24
  -5   2  -5    1.68    0.36
  -5  -3   5    0.53    0.29
   5  -3  -5    0.12    0.18
   5   3  -5    0.24    0.16
  -5   3   5    0.04    0.29
   5   3  -5    0.08    0.20
  -4  -3   5    0.33    0.20
   4  -3  -5    0.11    0.14
   4   3  -5    0.25    0.13
   4   3  -5    0.22    0.15
  -4   3   5   -0.02    0.19
   3  -3  -5   36.62    1.05
  -3  -3   5   37.52    1.04
  -3  -3   5   36.54    1.11
   3   3  -5   35.81    1.06
  -3   3   5   36.45    1.03
   3   3  -5   35.77    1.05
  -3   3   5   36.02    1.10
  -2  -3   5    1.67    0.12
  -2   3   5    1.88    0.14
  -2   3   5    1.77    0.16
   2   3  -5    1.61    0.10
   2   3  -5    2.12    0.14
   2   3  -5    1.77    0.13
   1  -3  -5  165.78    4.36
  -1  -3   5  166.82    4.42
  -1  -3   5  158.35    4.39
   1   3  -5  163.66    4.37
   1   3  -5  164.59    4.39
  -1   3   5  161.83    4.38
   1   3  -5  164.90    4.38
   0  -3  -5    9.47    0.29
   0  -3  -5    9.53    0.27
   0   3  -5    9.52    0.26
   0   3  -5    9.45    0.31
   0   3  -5    9.40    0.29
   0   3   5    9.34    0.33
  -1  -3  -5   33.81    0.96
  -1  -3  -5   34.47    0.97
   1  -3   5   34.24    0.92
  -1   3  -5   35.05    0.98
  -1   3  -5   33.95    0.93
   1   3   5   34.63    0.97
   2  -3   5    1.73    0.10
  -2  -3  -5    1.49    0.13
  -2  -3  -5    1.71    0.15
   2   3   5    1.97    0.15
  -2   3  -5    1.61    0.14
  -2   3  -5    1.82    0.19
   3  -3   5   10.77    0.37
  -3  -3  -5   10.94    0.39
  -3  -3  -5   11.44    0.45
  -3  -3  -5   10.94    0.44
  -3   3  -5   11.21    0.41
   3   3   5   11.71    0.42
  -3   3  -5   10.41    0.48
  -4  -3  -5    0.34    0.22
   4  -3   5    0.15    0.13
   4   3   5    0.32    0.18
  -4   3  -5    0.60    0.24
  -5  -3  -5    2.16    0.35
   5   3   5    1.36    0.26
  -5   3  -5    1.52    0.37
   5  -4  -5    2.87    0.27
  -5  -4   5    2.31    0.35
  -5   4   5    2.56    0.39
   5   4  -5    2.65    0.28
   4  -4  -5    1.56    0.19
  -4  -4   5    1.40    0.16
  -4  -4   5    1.32    0.26
  -4   4   5    1.63    0.27
   4   4  -5    1.63    0.21
   4   4  -5    1.70    0.19
  -3  -4   5   17.70    0.58
  -3  -4   5   18.60    0.66
  -3   4   5   18.07    0.57
   3   4  -5   18.77    0.59
   3   4  -5   17.43    0.59
  -3   4   5   19.05    0.65
  -2  -4   5    4.00    0.25
  -2  -4   5    3.67    0.20
  -2   4   5    3.74    0.22
  -2   4   5    3.89    0.20
   2   4  -5    3.96    0.20
   2   4  -5    3.71    0.17
   2   4  -5    3.97    0.19
  -1  -4   5    1.00    0.10
  -1  -4   5    1.28    0.14
   1  -4  -5    1.35    0.08
   1   4  -5    1.40    0.11
   1   4  -5    1.17    0.10
   1   4  -5    1.35    0.10
  -1   4   5    1.19    0.12
   0  -4  -5    7.62    0.26
   0  -4  -5    8.35    0.25
   0   4   5    7.61    0.31
   0   4  -5    8.26    0.23
   0   4  -5    8.35    0.26
   0   4  -5    7.18    0.29
  -1  -4  -5   37.01    1.06
  -1  -4  -5   37.60    1.05
   1   4   5   37.18    1.07
  -1   4  -5   38.81    1.08
  -2  -4  -5    5.55    0.25
  -2  -4  -5    5.13    0.24
   2  -4   5    5.27    0.18
  -2   4  -5    5.09    0.33
  -2   4  -5    4.96    0.25
  -3  -4  -5   22.30    0.71
   3  -4   5   22.09    0.67
  -3  -4  -5   24.84    0.77
  -3   4  -5   21.71    0.81
  -3   4  -5   23.97    0.73
   3   4   5   22.38    0.72
  -4  -4  -5    2.88    0.22
  -4  -4  -5    2.95    0.31
  -4   4  -5    2.31    0.23
  -4   4  -5    2.77    0.35
   4   4   5    2.68    0.26
  -5  -4  -5    0.23    0.30
  -5   4  -5    0.35    0.35
   5   4   5    0.47    0.24
   5  -5  -5    0.17    0.20
  -5  -5   5    0.56    0.31
  -5   5   5    0.45    0.34
   5   5  -5    0.31    0.23
  -4  -5   5   -0.12    0.14
   4  -5  -5    0.15    0.15
  -4  -5   5    0.10    0.23
  -4   5   5    0.05    0.24
   4   5  -5   -0.09    0.16
   4   5  -5    0.18    0.15
  -3  -5   5    4.88    0.28
  -3  -5   5    5.35    0.35
  -3   5   5    5.49    0.36
  -3   5   5    5.36    0.28
   3   5  -5    5.24    0.29
   3   5  -5    4.95    0.28
   2  -5  -5    0.26    0.05
  -2  -5   5    0.23    0.11
  -2  -5   5    0.42    0.14
  -2   5   5    0.08    0.11
   2   5  -5    0.29    0.10
  -2   5   5    0.25    0.14
   2   5  -5    0.30    0.09
   2   5  -5    0.22    0.10
  -1  -5   5   12.62    0.46
  -1  -5   5   12.39    0.41
   1  -5  -5   12.26    0.38
   1   5  -5   12.68    0.41
  -1   5   5   12.07    0.43
   1   5  -5   13.17    0.42
   1   5  -5   13.10    0.38
   0  -5  -5    7.57    0.25
   0  -5  -5    7.41    0.26
   0   5   5    7.74    0.33
   0   5  -5    7.46    0.23
   0   5  -5    7.41    0.30
   0   5  -5    7.48    0.26
  -1  -5  -5    0.71    0.10
  -1  -5  -5    0.49    0.10
  -1   5  -5    0.60    0.12
   1   5   5    0.56    0.11
  -2  -5  -5    3.80    0.23
  -2  -5  -5    3.74    0.23
   2  -5   5    3.77    0.14
   2   5   5    3.72    0.23
  -2   5  -5    3.17    0.24
  -3  -5  -5   18.59    0.65
  -3  -5  -5   18.81    0.62
  -3   5  -5   18.73    0.75
   3   5   5   18.03    0.63
  -3   5  -5   18.34    0.63
  -4  -5  -5   -0.18    0.21
  -4  -5  -5    0.15    0.16
   4   5   5    0.18    0.19
  -4   5  -5    0.19    0.17
  -4   5  -5    0.04    0.28
  -5  -5  -5    0.60    0.31
  -5   5  -5    0.29    0.36
   5   5   5    0.44    0.25
  -5  -6   5    0.06    0.31
   5   6  -5   -0.04    0.22
  -4  -6   5    3.00    0.34
  -4  -6   5    3.15    0.25
   4  -6  -5    2.97    0.24
   4   6  -5    2.66    0.26
  -4   6   5    3.03    0.37
  -3  -6   5    0.04    0.20
  -3  -6   5   -0.08    0.14
  -3   6   5    0.00    0.20
  -3   6   5    0.12    0.14
   3   6  -5    0.22    0.14
   3   6  -5    0.21    0.14
  -2  -6   5   25.22    0.77
  -2  -6   5   25.71    0.82
   2   6  -5   24.01    0.76
   2   6  -5   24.86    0.76
  -2   6   5   25.62    0.79
   2   6  -5   24.92    0.74
   1  -6  -5    3.73    0.17
  -1  -6   5    3.89    0.22
  -1  -6   5    3.85    0.27
   1   6  -5    3.82    0.18
   1   6  -5    3.90    0.23
   1   6  -5    3.88    0.20
  -1   6   5    3.53    0.25
   0  -6  -5    4.10    0.19
   0  -6  -5    3.98    0.20
   0  -6   5    4.12    0.21
   0   6   5    3.94    0.26
   0   6  -5    4.42    0.24
   0   6  -5    3.96    0.16
  -1  -6  -5    6.44    0.26
  -1  -6  -5    6.60    0.28
   1   6   5    6.33    0.29
  -1   6  -5    6.18    0.31
  -2  -6  -5    3.08    0.24
  -2  -6  -5    3.12    0.23
   2   6   5    3.08    0.24
  -2   6  -5    3.07    0.26
  -3  -6  -5    0.89    0.20
  -3  -6  -5    1.03    0.17
  -3   6  -5    0.83    0.29
  -3   6  -5    0.99    0.19
   3   6   5    1.29    0.20
  -4  -6  -5    3.02    0.34
  -4  -6  -5    2.49    0.25
   4   6   5    3.09    0.29
  -4   6  -5    2.98    0.27
  -4   6  -5    3.08    0.42
  -5  -6  -5    0.54    0.32
   5   6   5    0.31    0.27
  -5   6  -5    0.08    0.38
  -4  -7   5    0.99    0.21
  -4  -7   5    1.25    0.30
   4   7  -5    1.13    0.22
  -3  -7   5    0.62    0.23
  -3  -7   5    0.31    0.17
   3   7  -5    0.32    0.16
  -3   7   5    0.40    0.18
  -2  -7   5    2.67    0.27
  -2  -7   5    3.34    0.26
  -2   7   5    3.10    0.26
   2   7  -5    3.33    0.24
   2   7  -5    3.31    0.21
  -1  -7   5    4.31    0.30
   1  -7  -5    4.17    0.20
  -1  -7   5    4.51    0.26
   1   7  -5    4.47    0.26
   1   7  -5    4.64    0.21
  -1   7   5    3.83    0.27
   0  -7   5   34.73    1.01
   0  -7  -5   35.65    1.01
   0  -7  -5   34.06    1.00
   0   7   5   35.20    1.08
   0   7  -5   35.27    1.05
  -1  -7  -5   -0.05    0.10
  -1  -7  -5    0.07    0.11
  -1   7  -5    0.16    0.14
   1   7   5    0.01    0.12
  -2  -7  -5    6.12    0.31
  -2  -7  -5    5.86    0.31
   2   7   5    5.39    0.31
  -2   7  -5    5.89    0.35
  -3  -7  -5   15.74    0.61
  -3  -7  -5   16.36    0.60
  -3   7  -5   15.76    0.62
   3   7   5   15.64    0.59
  -4  -7  -5    0.11    0.19
  -4  -7  -5    0.38    0.25
   4   7   5    0.10    0.22
  -4   7  -5    0.21    0.20
  -4  -8   5   -0.02    0.21
  -4  -8   5    0.48    0.31
   4   8  -5    0.48    0.22
  -3  -8   5    0.75    0.20
  -3  -8   5    0.97    0.26
  -3   8   5    1.04    0.22
   3   8  -5    0.62    0.18
  -2  -8   5    5.78    0.35
  -2  -8   5    5.94    0.41
   2   8  -5    6.17    0.33
   2   8  -5    6.26    0.29
  -2   8   5    5.64    0.38
  -1  -8   5    0.53    0.15
   1  -8  -5    0.36    0.10
  -1  -8   5    0.72    0.20
  -1   8   5    0.26    0.16
   1   8  -5    0.41    0.15
   0  -8   5    7.81    0.33
   0  -8  -5    7.86    0.33
   0  -8  -5    6.75    0.31
   0   8   5    7.27    0.39
   0   8  -5    8.08    0.38
  -1  -8  -5   -0.12    0.11
  -1  -8  -5    0.08    0.13
  -1   8  -5    0.01    0.16
   1   8   5   -0.02    0.15
  -2  -8  -5   -0.08    0.15
  -2  -8  -5    0.04    0.16
  -2   8  -5   -0.23    0.17
   2   8   5   -0.06    0.15
  -3  -8  -5    0.50    0.21
  -3  -8  -5    0.91    0.21
   3   8   5    0.51    0.19
  -3   8  -5    1.01    0.22
  -4  -8  -5    1.21    0.28
  -4  -8  -5    1.18    0.25
   4   8   5    1.57    0.29
  -4   8  -5    1.01    0.26
  -4  -9   5    4.08    0.34
  -4  -9   5    4.01    0.43
   4   9  -5    3.45    0.32
  -3  -9   5    1.22    0.29
  -3  -9   5    1.37    0.24
  -3   9   5    1.30    0.25
  -2  -9   5   -0.05    0.21
  -2  -9   5   -0.42    0.16
   2   9  -5    0.13    0.17
  -2   9   5    0.11    0.20
   1  -9  -5    1.15    0.15
  -1  -9   5    0.98    0.24
  -1  -9   5    1.05    0.19
   1   9  -5    1.44    0.22
  -1   9   5    0.89    0.21
   0  -9  -5   22.33    0.70
   0  -9   5   21.63    0.70
   0   9   5   19.92    0.75
   0   9  -5   21.33    0.76
   1  -9   5   -0.04    0.12
  -1  -9  -5    0.43    0.17
   1   9   5    0.48    0.20
  -1   9  -5    0.15    0.19
  -2  -9  -5    4.85    0.36
   2   9   5    5.61    0.37
  -2   9  -5    5.56    0.40
  -3  -9  -5    0.64    0.23
  -3   9  -5    0.90    0.26
   3   9   5    0.58    0.22
  -4  -9  -5    0.55    0.25
  -4   9  -5    1.04    0.27
   4   9   5    0.87    0.26
  -3 -10   5    0.01    0.29
  -3 -10   5    0.19    0.22
  -3  10   5    0.10    0.23
  -2 -10   5    6.15    0.41
  -2 -10   5    5.19    0.42
  -2  10   5    5.34    0.44
   2  10  -5    4.98    0.38
  -1 -10   5    0.37    0.18
  -1 -10   5    0.47    0.24
  -1  10   5    0.18    0.21
   1  10  -5    0.41    0.22
   0 -10  -5   12.03    0.49
   0 -10   5   11.76    0.48
   0  10  -5   11.58    0.54
  -1 -10  -5    0.52    0.19
   1  10   5    0.81    0.24
  -1  10  -5    0.65    0.23
  -2 -10  -5   -0.12    0.19
  -2  10  -5   -0.07    0.22
   2  10   5    0.15    0.21
  -3 -10  -5    0.44    0.24
   3  10   5    0.71    0.24
  -3  10  -5    0.21    0.25
  -2 -11   5    2.54    0.30
  -2 -11   5    3.71    0.38
  -2  11   5    2.22    0.32
   2  11  -5    2.76    0.30
  -1 -11   5    0.66    0.28
  -1 -11   5    0.86    0.22
   1  11  -5    1.02    0.25
   0 -11   5    0.86    0.29
   0 -11   5    0.72    0.20
   0 -11  -5    0.51    0.20
   0  11  -5    0.83    0.26
  -1 -11  -5    1.26    0.24
  -1  11  -5    0.58    0.25
  -2 -11  -5    1.69    0.28
  -2  11  -5    1.80    0.31
  -1 -12   5    0.01    0.21
  -1 -12   5   -0.39    0.27
   1  12  -5    0.24    0.26
   0 -12   5    3.70    0.32
   0 -12   5    4.79    0.44
   0 -12  -5    4.09    0.34
   0  12  -5    4.59    0.41
  -1 -12  -5    0.68    0.24
  -1  12  -5    0.45    0.27
   5   0  -6    0.06    0.19
  -5   0   6    0.20    0.27
   4   0  -6   12.97    0.48
  -4   0   6   12.95    0.56
   3   0  -6    0.06    0.10
  -3   0   6   -0.07    0.13
   3   0  -6    0.04    0.07
  -2   0   6  107.62    2.87
   2   0  -6  100.45    2.82
   2   0  -6  107.54    2.84
  -2   0   6  106.50    2.81
  -1   0   6    0.04    0.05
   1   0  -6   -0.03    0.05
   1   0  -6   -0.06    0.05
   0   0  -6   49.23    1.33
   0   0  -6   46.84    1.32
   0   0   6   46.90    1.31
  -1   0  -6   -0.02    0.06
   1   0   6   -0.02    0.04
  -1   0  -6    0.01    0.07
  -1   0  -6    0.02    0.06
  -2   0  -6  184.71    5.10
  -2   0  -6  195.80    5.14
  -2   0  -6  191.31    5.13
   2   0   6  189.62    5.10
  -3   0  -6    0.09    0.10
  -3   0  -6   -0.08    0.05
   3   0   6   -0.04    0.09
  -3   0  -6    0.02    0.15
  -4   0  -6    5.22    0.40
   4   0   6    4.76    0.29
  -5   0  -6   -0.40    0.28
   5   0   6   -0.18    0.19
   5  -1  -6   -0.18    0.18
  -5  -1   6   -0.04    0.26
  -5   1   6    0.04    0.26
   5   1  -6    0.01    0.20
   4  -1  -6    7.15    0.34
  -4  -1   6    7.01    0.41
  -4   1   6    7.17    0.41
   4   1  -6    7.02    0.34
   4   1  -6    6.95    0.29
   3  -1  -6    0.10    0.10
  -3  -1   6    0.16    0.13
  -3  -1   6    0.04    0.05
   3  -1  -6   -0.07    0.06
   3   1  -6    0.00    0.08
   3   1  -6    0.21    0.11
  -3   1   6    0.05    0.13
   2  -1  -6   67.31    1.88
  -2  -1   6   69.06    1.92
  -2  -1   6   72.45    1.88
   2   1  -6   70.36    1.90
  -2   1   6   67.45    1.91
   2   1  -6   69.63    1.88
  -1  -1   6    1.00    0.10
   1  -1  -6    0.93    0.07
   1   1  -6    0.72    0.07
   1   1  -6    0.81    0.07
  -1   1   6    0.77    0.07
   0  -1  -6   83.85    2.23
   0  -1   6   83.45    2.22
   0   1   6   79.50    2.25
   0   1  -6   82.21    2.23
   0   1  -6   84.20    2.24
   1  -1   6    0.09    0.04
  -1  -1  -6    0.16    0.06
  -1  -1  -6    0.11    0.08
  -1  -1  -6    0.17    0.06
  -1   1  -6    0.09    0.08
  -1   1  -6    0.26    0.07
  -1   1  -6    0.16    0.05
   1   1   6    0.19    0.06
  -2  -1  -6   26.34    0.86
  -2  -1  -6   30.14    0.84
  -2  -1  -6   28.77    0.85
   2  -1   6   29.02    0.81
   2   1   6   29.25    0.83
  -2   1  -6   28.17    0.86
  -2   1  -6   29.31    0.79
  -2   1  -6   29.26    0.85
   3  -1   6    0.93    0.12
  -3  -1  -6    0.85    0.12
  -3  -1  -6    0.92    0.14
  -3  -1  -6    0.78    0.17
  -3   1  -6    0.63    0.17
  -3   1  -6    0.94    0.13
   3   1   6    0.88    0.13
   4  -1   6    7.11    0.33
  -4  -1  -6    7.59    0.44
  -4   1  -6    7.79    0.45
   4   1   6    7.27    0.36
  -5  -1  -6    0.40    0.31
   5  -1   6    0.34    0.19
  -5   1  -6    0.44    0.32
   5   1   6    0.31    0.21
   5  -2  -6    2.33    0.26
  -5  -2   6    1.56    0.32
   5   2  -6    1.86    0.25
  -5   2   6    1.97    0.33
   4  -2  -6    4.79    0.29
  -4  -2   6    4.58    0.37
   4   2  -6    4.78    0.26
   4   2  -6    4.58    0.31
  -4   2   6    4.88    0.36
  -3  -2   6    0.77    0.16
   3  -2  -6    0.62    0.12
  -3  -2   6    0.63    0.09
   3   2  -6    0.74    0.11
  -3   2   6    0.75    0.16
   3   2  -6    0.71    0.12
   2  -2  -6    1.89    0.09
  -2  -2   6    1.86    0.12
  -2  -2   6    2.08    0.17
   2   2  -6    1.72    0.13
   2   2  -6    1.73    0.13
  -2   2   6    1.73    0.15
   2   2  -6    1.91    0.09
  -1  -2   6   72.85    1.98
  -1  -2   6   75.25    2.01
   1  -2  -6   71.98    1.96
   1   2  -6   72.14    1.97
   1   2  -6   71.28    1.98
  -1   2   6   73.37    1.94
  -1   2   6   73.06    1.96
   1   2  -6   74.06    1.97
   0  -2  -6  131.49    3.47
   0   2  -6  133.94    3.47
   0   2  -6  125.91    3.48
   0   2   6  126.85    3.51
   1  -2   6   43.92    1.20
  -1  -2  -6   45.02    1.23
  -1   2  -6   46.09    1.29
   1   2   6   43.90    1.23
  -1   2  -6   44.68    1.25
  -1   2  -6   44.23    1.21
  -2  -2  -6   78.95    2.18
  -2  -2  -6   79.38    2.13
   2  -2   6   78.78    2.11
  -2  -2  -6   75.67    2.15
   2   2   6   76.74    2.13
  -2   2  -6   78.34    2.18
  -2   2  -6   77.74    2.15
   3  -2   6    9.79    0.34
  -3  -2  -6   10.04    0.36
  -3  -2  -6    9.78    0.41
  -3  -2  -6    8.25    0.40
   3   2   6    9.90    0.38
  -3   2  -6    9.46    0.37
  -3   2  -6    9.76    0.43
  -4  -2  -6    0.50    0.23
   4  -2   6    0.50    0.14
  -4   2  -6    0.78    0.25
   4   2   6    0.50    0.17
   5  -2   6    0.01    0.17
  -5  -2  -6   -0.03    0.29
  -5   2  -6   -0.20    0.31
   5   2   6   -0.17    0.20
  -5  -3   6    0.12    0.28
   5  -3  -6    0.10    0.19
  -5   3   6    0.55    0.30
   5   3  -6    0.63    0.22
   5   3  -6    0.13    0.17
   4  -3  -6    1.02    0.17
  -4  -3   6    0.78    0.23
   4   3  -6    0.90    0.18
  -4   3   6    0.72    0.23
   4   3  -6    0.67    0.15
  -3  -3   6    9.39    0.34
  -3  -3   6    9.79    0.42
   3   3  -6    9.57    0.35
   3   3  -6    9.45    0.36
  -3   3   6    9.36    0.40
  -2  -3   6   29.28    0.89
  -2  -3   6   29.66    0.84
   2  -3  -6   29.31    0.80
  -2   3   6   29.59    0.86
   2   3  -6   29.02    0.84
   2   3  -6   30.04    0.85
   2   3  -6   28.96    0.82
  -1  -3   6   15.34    0.49
  -1  -3   6   14.18    0.45
   1  -3  -6   15.33    0.43
   1   3  -6   15.03    0.44
   1   3  -6   15.23    0.45
  -1   3   6   14.24    0.44
   1   3  -6   15.08    0.45
   0  -3  -6  101.74    2.75
   0  -3  -6  104.01    2.72
   0   3  -6  101.35    2.75
   0   3  -6  100.17    2.77
   0   3   6  102.33    2.79
   0   3  -6  103.57    2.72
  -1  -3  -6    0.53    0.08
   1  -3   6    0.39    0.04
  -1  -3  -6    0.44    0.07
  -1   3  -6    0.41    0.04
   1   3   6    0.67    0.09
  -1   3  -6    0.44    0.09
  -2  -3  -6    0.13    0.08
   2  -3   6    0.18    0.06
  -2  -3  -6    0.22    0.10
  -2   3  -6   -0.05    0.13
  -2   3  -6    0.20    0.10
   2   3   6    0.07    0.09
   3  -3   6    8.00    0.29
  -3  -3  -6    7.31    0.36
  -3  -3  -6    8.26    0.37
  -3  -3  -6    8.04    0.32
   3   3   6    7.98    0.35
  -3   3  -6    7.21    0.41
  -3   3  -6    7.83    0.34
  -4  -3  -6    4.59    0.40
   4  -3   6    4.14    0.25
  -4   3  -6    4.62    0.39
   4   3   6    4.28    0.33
  -4   3  -6    4.39    0.37
  -5  -3  -6    3.30    0.39
   5   3   6    3.98    0.34
  -5   3  -6    2.87    0.42
   5  -4  -6    0.58    0.20
  -5  -4   6    0.34    0.29
  -5   4   6    0.54    0.31
   5   4  -6    0.58    0.19
   5   4  -6    0.69    0.23
  -4  -4   6    4.07    0.35
   4  -4  -6    4.64    0.30
  -4  -4   6    4.26    0.26
  -4   4   6    4.96    0.38
   4   4  -6    4.18    0.31
   4   4  -6    4.78    0.30
  -3  -4   6    0.12    0.11
  -3  -4   6    0.04    0.16
   3   4  -6    0.18    0.12
   3   4  -6    0.03    0.11
  -3   4   6    0.03    0.15
  -3   4   6   -0.16    0.10
  -2  -4   6    1.57    0.13
   2  -4  -6    1.68    0.08
  -2  -4   6    1.72    0.17
  -2   4   6    1.83    0.16
   2   4  -6    1.69    0.13
  -2   4   6    1.88    0.16
   2   4  -6    1.71    0.13
   2   4  -6    1.79    0.13
  -1  -4   6   33.49    0.99
  -1  -4   6   33.48    0.94
   1  -4  -6   32.77    0.91
   1   4  -6   33.03    0.92
   1   4  -6   33.00    0.94
   1   4  -6   32.87    0.94
   0  -4  -6   31.22    0.91
   0  -4  -6   33.17    0.89
   0   4   6   33.08    0.97
   0   4  -6   34.05    0.91
   0   4  -6   31.37    0.94
  -1  -4  -6   14.25    0.45
  -1  -4  -6   14.56    0.44
  -1   4  -6   13.97    0.47
  -1   4  -6   14.09    0.40
   1   4   6   14.32    0.46
   2  -4   6   35.42    0.97
  -2  -4  -6   35.59    1.03
  -2  -4  -6   35.80    1.03
  -2   4  -6   34.83    1.04
  -2   4  -6   35.65    1.12
   2   4   6   35.31    1.03
   3  -4   6    3.03    0.18
  -3  -4  -6    3.44    0.24
  -3  -4  -6    3.20    0.26
  -3   4  -6    3.29    0.32
  -3   4  -6    3.37    0.24
   3   4   6    3.20    0.24
  -4  -4  -6    2.25    0.29
  -4  -4  -6    1.86    0.21
   4   4   6    3.00    0.27
  -4   4  -6    1.75    0.34
  -4   4  -6    2.10    0.22
  -5  -4  -6   -0.06    0.28
  -5   4  -6   -0.09    0.34
   5   4   6    0.12    0.23
  -5  -5   6    1.26    0.34
   5  -5  -6    1.23    0.23
  -5   5   6    0.89    0.34
   5   5  -6    0.78    0.24
  -4  -5   6   -0.14    0.22
  -4  -5   6   -0.33    0.14
   4  -5  -6    0.00    0.15
   4   5  -6   -0.09    0.17
  -4   5   6    0.02    0.23
   4   5  -6    0.09    0.15
  -3  -5   6   13.62    0.56
  -3  -5   6   12.61    0.47
   3   5  -6   13.43    0.48
   3   5  -6   13.42    0.48
  -3   5   6   13.51    0.47
  -3   5   6   12.62    0.53
   2  -5  -6   16.55    0.46
  -2  -5   6   15.89    0.52
  -2  -5   6   16.12    0.57
   2   5  -6   15.79    0.50
   2   5  -6   16.36    0.52
   2   5  -6   15.28    0.50
  -2   5   6   15.93    0.53
  -2   5   6   14.94    0.55
   1  -5  -6    3.21    0.15
  -1  -5   6    3.46    0.24
  -1  -5   6    3.75    0.20
   1   5  -6    3.69    0.19
   1   5  -6    3.67    0.16
   1   5  -6    3.78    0.19
   0  -5  -6   23.48    0.68
   0  -5  -6   23.90    0.66
   0   5  -6   22.65    0.71
   0   5  -6   23.25    0.67
   0   5   6   23.96    0.75
  -1  -5  -6    2.61    0.18
  -1  -5  -6    2.71    0.16
  -1   5  -6    3.00    0.21
   1   5   6    3.04    0.19
  -2  -5  -6    1.11    0.15
  -2  -5  -6    1.06    0.14
  -2   5  -6    1.13    0.16
   2   5   6    1.14    0.15
  -3  -5  -6    3.65    0.27
  -3  -5  -6    3.90    0.30
  -3   5  -6    3.57    0.36
  -3   5  -6    3.94    0.28
   3   5   6    3.62    0.28
  -4  -5  -6    0.13    0.16
  -4  -5  -6    0.20    0.22
   4   5   6    0.12    0.20
  -4   5  -6    0.15    0.29
  -4   5  -6    0.28    0.18
  -5  -5  -6    1.52    0.34
  -5   5  -6    1.75    0.43
   5   5   6    1.49    0.30
  -5  -6   6    0.24    0.32
   5   6  -6    0.36    0.23
   4  -6  -6    3.54    0.26
  -4  -6   6    2.80    0.34
  -4  -6   6    2.88    0.25
   4   6  -6    2.89    0.26
   4   6  -6    3.25    0.27
  -4   6   6    2.91    0.36
  -3  -6   6    0.16    0.20
  -3  -6   6    0.00    0.14
   3   6  -6    0.23    0.14
   3   6  -6    0.19    0.13
  -3   6   6    0.03    0.14
  -3   6   6    0.06    0.20
  -2  -6   6    5.14    0.33
  -2  -6   6    4.69    0.27
   2   6  -6    5.42    0.27
   2   6  -6    5.23    0.24
   2   6  -6    5.43    0.25
  -2   6   6    5.02    0.29
   1  -6  -6   49.67    1.38
  -1  -6   6   50.63    1.42
  -1  -6   6   50.88    1.48
   1   6  -6   50.24    1.38
   1   6  -6   49.23    1.41
   1   6  -6   50.01    1.43
  -1   6   6   50.36    1.44
   0  -6  -6    0.41    0.09
   0  -6  -6    0.39    0.08
   0   6  -6    0.41    0.12
   0   6  -6    0.56    0.08
   0   6   6    0.29    0.14
  -1  -6  -6   44.73    1.24
  -1  -6  -6   42.56    1.22
  -1   6  -6   43.04    1.27
   1   6   6   43.55    1.26
  -2  -6  -6    7.22    0.32
  -2  -6  -6    6.81    0.33
  -2   6  -6    7.69    0.36
   2   6   6    7.25    0.33
  -3  -6  -6    2.27    0.22
  -3  -6  -6    2.68    0.25
  -3   6  -6    1.99    0.23
   3   6   6    2.29    0.23
  -4  -6  -6    2.85    0.32
  -4  -6  -6    2.19    0.25
   4   6   6    2.66    0.28
  -4   6  -6    2.31    0.41
  -4   6  -6    2.89    0.27
  -5  -6  -6   -0.03    0.31
   5   6   6    0.36    0.27
  -5   6  -6    0.59    0.41
  -4  -7   6    0.08    0.27
  -4  -7   6    0.13    0.18
   4   7  -6    0.34    0.19
  -3  -7   6   20.46    0.76
  -3  -7   6   19.71    0.68
   3   7  -6   19.70    0.66
  -3   7   6   19.14    0.68
   3   7  -6   19.81    0.68
  -2  -7   6    6.96    0.34
  -2  -7   6    7.05    0.40
   2   7  -6    7.14    0.32
   2   7  -6    6.83    0.32
   2   7  -6    6.19    0.29
  -2   7   6    6.11    0.34
  -1  -7   6    9.69    0.38
  -1  -7   6    9.56    0.44
   1  -7  -6    9.88    0.33
  -1   7   6    9.03    0.40
   1   7  -6    9.48    0.39
   1   7  -6    9.44    0.33
   0  -7  -6   16.76    0.53
   0  -7  -6   16.14    0.51
   0  -7   6   15.88    0.53
   0   7  -6   17.08    0.58
   0   7   6   16.16    0.61
  -1  -7  -6    7.09    0.30
  -1  -7  -6    7.18    0.32
  -1   7  -6    7.96    0.37
   1   7   6    7.50    0.36
  -2  -7  -6    6.83    0.35
  -2  -7  -6    6.59    0.32
  -2   7  -6    6.88    0.37
   2   7   6    6.31    0.34
  -3  -7  -6    9.80    0.46
  -3  -7  -6    8.89    0.43
  -3   7  -6    8.95    0.45
   3   7   6    9.07    0.44
  -4  -7  -6    0.32    0.26
  -4  -7  -6   -0.24    0.18
   4   7   6    0.00    0.22
  -4   7  -6    0.19    0.21
  -4  -8   6    1.32    0.34
  -4  -8   6    1.02    0.24
   4   8  -6    0.97    0.24
  -3  -8   6    1.41    0.22
  -3  -8   6    1.77    0.30
  -3   8   6    1.81    0.24
   3   8  -6    1.75    0.21
  -2  -8   6    3.06    0.31
  -2  -8   6    3.17    0.25
  -2   8   6    2.18    0.25
   2   8  -6    2.82    0.20
   2   8  -6    2.51    0.22
  -1  -8   6   16.47    0.63
   1  -8  -6   15.72    0.51
  -1  -8   6   16.84    0.57
   1   8  -6   15.63    0.58
  -1   8   6   14.90    0.58
   0  -8  -6    3.03    0.24
   0  -8   6    3.84    0.25
   0   8   6    3.36    0.28
   0   8  -6    3.37    0.29
  -1  -8  -6    3.87    0.32
  -1  -8  -6    3.61    0.27
   1   8   6    3.51    0.28
  -1   8  -6    2.95    0.26
  -2  -8  -6    0.44    0.17
  -2  -8  -6    0.29    0.16
  -2   8  -6    0.53    0.20
   2   8   6    0.40    0.18
  -3  -8  -6   -0.22    0.18
  -3  -8  -6    0.22    0.21
  -3   8  -6    0.01    0.21
   3   8   6   -0.20    0.18
  -4  -8  -6    0.01    0.21
  -4  -8  -6    0.32    0.27
   4   8   6   -0.28    0.22
  -4   8  -6    0.08    0.23
  -4  -9   6    0.28    0.23
  -4  -9   6   -0.06    0.30
   4   9  -6    0.40    0.23
  -3  -9   6    5.35    0.44
  -3  -9   6    6.06    0.42
  -3   9   6    5.84    0.40
  -2  -9   6   -0.08    0.22
  -2  -9   6    0.07    0.18
   2   9  -6    0.19    0.17
  -2   9   6   -0.14    0.18
   1  -9  -6    1.66    0.17
  -1  -9   6    1.43    0.20
  -1  -9   6    2.00    0.29
   1   9  -6    1.54    0.22
   0  -9   6    0.03    0.14
   0  -9  -6    0.16    0.14
   0   9  -6    0.44    0.19
   0   9   6   -0.14    0.18
   1  -9   6    9.11    0.39
  -1  -9  -6   10.29    0.43
  -1   9  -6    9.84    0.48
   1   9   6    9.15    0.48
  -2  -9  -6    0.63    0.20
  -2   9  -6    0.20    0.21
   2   9   6    0.60    0.21
  -3  -9  -6    7.32    0.45
   3   9   6    6.79    0.44
  -3   9  -6    6.77    0.46
  -3 -10   6    0.22    0.23
  -3 -10   6    0.99    0.31
  -2 -10   6    3.30    0.30
  -2 -10   6    4.53    0.40
   2  10  -6    3.06    0.29
  -1 -10   6    5.19    0.42
  -1 -10   6    5.36    0.37
   1  10  -6    4.91    0.36
   0 -10  -6    1.44    0.20
   0 -10   6    1.61    0.21
   0  10  -6    1.81    0.25
   1 -10   6    0.76    0.20
  -1 -10  -6    0.93    0.20
  -1  10  -6    0.78    0.23
   1  10   6    1.00    0.26
  -2 -10  -6    0.04    0.21
  -2  10  -6    0.47    0.24
   2  10   6    0.26    0.23
  -3 -10  -6    0.36    0.24
   3  10   6    0.67    0.24
  -3  10  -6    0.40    0.27
  -2 -11   6    0.06    0.27
  -2 -11   6   -0.04    0.22
   2  11  -6    0.29    0.22
  -1 -11   6    3.99    0.33
  -1 -11   6    4.03    0.40
   1  11  -6    3.81    0.34
   0 -11  -6    0.10    0.18
   0 -11   6    0.85    0.32
   0 -11   6    0.43    0.19
   0  11  -6    0.68    0.24
  -1 -11  -6    4.20    0.33
  -1  11  -6    5.09    0.44
  -2 -11  -6    0.82    0.25
  -2  11  -6    0.72    0.26
  -1 -12   6    1.05    0.25
  -1 -12   6    1.21    0.35
   1  12  -6    1.53    0.29
   0 -12   6    0.10    0.20
   0 -12   6    0.10    0.29
   0 -12  -6   -0.05    0.21
   0  12  -6    0.06    0.25
  -1 -12  -6    0.57    0.24
  -1  12  -6    0.57    0.30
  -5   0   7    3.91    0.39
   5   0  -7    4.46    0.35
  -4   0   7   -0.13    0.18
   4   0  -7    0.01    0.14
   3   0  -7   28.31    0.83
  -3   0   7   27.97    0.86
   3   0  -7   26.82    0.79
   2   0  -7    0.00    0.05
   2   0  -7    0.03    0.06
  -2   0   7    0.06    0.04
  -2   0   7   -0.03    0.08
  -1   0   7   50.55    1.35
   1   0  -7   47.35    1.35
   1   0  -7   48.78    1.35
   0   0   7    0.02    0.05
   0   0  -7    0.02    0.06
   0   0  -7   -0.05    0.05
  -1   0  -7   14.59    0.45
  -1   0  -7   14.38    0.47
   1   0   7   14.00    0.42
  -1   0  -7   14.05    0.44
  -2   0  -7   -0.18    0.09
   2   0   7   -0.10    0.07
  -2   0  -7    0.07    0.10
  -2   0  -7   -0.03    0.07
  -3   0  -7   28.67    0.84
  -3   0  -7   28.04    0.88
   3   0   7   26.79    0.81
  -3   0  -7   26.26    0.77
  -4   0  -7   -0.23    0.21
   4   0   7    0.09    0.14
   5   0   7    2.25    0.26
  -5   0  -7    2.77    0.39
  -5  -1   7    1.64    0.31
   5  -1  -7    1.83    0.24
  -5   1   7    1.54    0.31
   5   1  -7    1.51    0.25
   4  -1  -7    2.56    0.22
  -4  -1   7    2.56    0.27
  -4   1   7    3.13    0.30
   4   1  -7    2.38    0.22
   4   1  -7    2.57    0.20
  -3  -1   7    0.09    0.06
   3  -1  -7    0.21    0.11
   3  -1  -7    0.17    0.07
  -3  -1   7    0.21    0.14
   3   1  -7    0.27    0.11
   3   1  -7    0.06    0.08
  -3   1   7    0.30    0.14
  -2  -1   7    0.07    0.05
  -2  -1   7    0.14    0.10
   2  -1  -7    0.03    0.06
   2   1  -7    0.05    0.03
  -2   1   7    0.07    0.08
   2   1  -7    0.11    0.07
   2   1  -7    0.13    0.06
   1  -1  -7   60.38    1.69
  -1  -1   7   61.31    1.71
   1   1  -7   62.97    1.69
  -1   1   7   61.14    1.68
   1   1  -7   64.38    1.69
   0  -1   7   25.97    0.75
   0  -1  -7   27.48    0.76
   0   1   7   25.15    0.78
   0   1  -7   27.94    0.76
   0   1  -7   26.90    0.77
  -1  -1  -7  140.82    3.65
   1  -1   7  135.24    3.63
  -1  -1  -7  130.84    3.64
  -1  -1  -7  134.63    3.69
  -1   1  -7  140.29    3.67
  -1   1  -7  135.11    3.67
   1   1   7  131.18    3.64
  -1   1  -7  136.38    3.64
  -2  -1  -7    5.62    0.29
  -2  -1  -7    5.78    0.26
  -2  -1  -7    5.92    0.25
   2  -1   7    5.50    0.22
  -2   1  -7    6.31    0.26
  -2   1  -7    5.54    0.28
  -2   1  -7    6.00    0.20
   2   1   7    5.95    0.24
  -3  -1  -7    1.72    0.21
   3  -1   7    1.83    0.15
  -3  -1  -7    1.72    0.15
  -3  -1  -7    1.51    0.18
   3   1   7    2.14    0.17
  -3   1  -7    1.94    0.17
  -3   1  -7    1.57    0.20
  -4  -1  -7    0.03    0.22
   4  -1   7    0.08    0.13
  -4   1  -7    0.11    0.22
   4   1   7    0.12    0.16
   5  -1   7    0.74    0.20
  -5  -1  -7    0.68    0.33
  -5   1  -7    0.52    0.32
   5   1   7    0.69    0.22
   5  -2  -7    7.81    0.41
  -5  -2   7    6.75    0.52
  -5   2   7    7.51    0.52
   5   2  -7    6.74    0.41
   4  -2  -7    0.15    0.15
  -4  -2   7    0.37    0.21
   4   2  -7    0.09    0.15
   4   2  -7   -0.08    0.11
  -4   2   7   -0.01    0.19
  -3  -2   7   37.41    1.03
  -3  -2   7   36.26    1.11
   3  -2  -7   37.60    1.05
   3   2  -7   37.34    1.05
   3   2  -7   35.21    1.07
  -3   2   7   36.98    1.10
  -2  -2   7    3.57    0.16
   2  -2  -7    3.62    0.15
  -2  -2   7    3.78    0.22
   2   2  -7    3.31    0.13
   2   2  -7    3.40    0.17
  -2   2   7    3.13    0.18
   2   2  -7    3.67    0.17
  -1  -2   7   21.27    0.63
   1  -2  -7   20.38    0.58
  -1   2   7   20.50    0.57
   1   2  -7   19.63    0.59
   1   2  -7   20.78    0.59
   0  -2  -7   60.35    1.63
   0   2  -7   60.12    1.65
   0   2  -7   60.60    1.63
   0   2   7   58.59    1.67
   1  -2   7   14.35    0.41
  -1  -2  -7   14.80    0.43
  -1  -2  -7   14.09    0.44
  -1   2  -7   14.36    0.46
  -1   2  -7   14.54    0.50
   1   2   7   14.64    0.45
  -1   2  -7   14.62    0.42
   2  -2   7    2.17    0.13
  -2  -2  -7    2.25    0.17
  -2  -2  -7    2.22    0.18
  -2  -2  -7    2.17    0.19
   2   2   7    2.09    0.16
  -2   2  -7    2.17    0.17
  -2   2  -7    2.86    0.22
   3  -2   7   39.16    1.14
  -3  -2  -7   39.94    1.17
  -3  -2  -7   40.49    1.22
  -3  -2  -7   42.59    1.22
  -3   2  -7   38.97    1.18
   3   2   7   41.91    1.18
  -3   2  -7   40.80    1.24
  -4  -2  -7    3.51    0.32
   4  -2   7    3.24    0.25
   4   2   7    2.70    0.24
  -4   2  -7    3.12    0.33
  -5  -2  -7    1.85    0.34
   5  -2   7    1.41    0.21
  -5   2  -7    1.51    0.37
   5   2   7    1.14    0.24
   5  -3  -7    1.78    0.24
  -5  -3   7    0.85    0.30
   5   3  -7    1.30    0.20
  -5   3   7    1.54    0.33
   5   3  -7    1.29    0.25
  -4  -3   7   11.30    0.53
   4  -3  -7   10.86    0.44
   4   3  -7   11.25    0.42
   4   3  -7    9.83    0.44
  -4   3   7   10.81    0.53
  -3  -3   7    0.26    0.10
  -3  -3   7    0.46    0.17
   3   3  -7    0.52    0.12
  -3   3   7    0.33    0.15
   3   3  -7    0.46    0.12
   2  -3  -7    3.75    0.13
  -2  -3   7    3.99    0.19
  -2  -3   7    3.72    0.23
   2   3  -7    3.38    0.19
   2   3  -7    3.44    0.19
  -2   3   7    3.70    0.20
   2   3  -7    3.47    0.15
   1  -3  -7  126.39    3.46
  -1  -3   7  135.24    3.53
  -1  -3   7  128.21    3.48
  -1   3   7  125.73    3.45
   1   3  -7  130.35    3.46
   1   3  -7  129.76    3.48
   1   3  -7  132.52    3.48
  -1   3   7  126.80    3.46
   0  -3  -7    8.89    0.28
   0   3  -7    8.89    0.28
   0   3   7    8.76    0.33
   0   3  -7    8.35    0.30
  -1  -3  -7   69.12    1.86
   1  -3   7   68.82    1.84
  -1   3  -7   68.88    1.90
  -1   3  -7   67.97    1.85
   1   3   7   68.03    1.89
   2  -3   7   37.83    1.04
  -2  -3  -7   37.41    1.09
  -2  -3  -7   37.79    1.08
  -2   3  -7   38.92    1.10
   2   3   7   36.21    1.08
  -2   3  -7   38.36    1.16
  -3  -3  -7    0.37    0.12
   3  -3   7    0.34    0.09
  -3  -3  -7    0.38    0.15
  -3  -3  -7    0.08    0.15
   3   3   7    0.27    0.13
  -3   3  -7    0.46    0.14
  -3   3  -7    0.31    0.19
   4  -3   7    1.11    0.16
  -4  -3  -7    1.54    0.26
  -4   3  -7    0.76    0.17
  -4   3  -7    1.02    0.28
   4   3   7    1.08    0.21
  -5  -3  -7    1.16    0.34
   5   3   7    1.02    0.26
  -5   3  -7    1.08    0.35
  -5  -4   7    3.83    0.42
   5  -4  -7    3.65    0.30
   5   4  -7    3.92    0.33
   5   4  -7    4.91    0.36
  -5   4   7    3.83    0.43
   4  -4  -7    1.98    0.21
  -4  -4   7    1.79    0.17
  -4  -4   7    2.36    0.30
   4   4  -7    1.95    0.21
  -4   4   7    2.06    0.29
   4   4  -7    1.95    0.22
  -3  -4   7   26.73    0.91
  -3  -4   7   27.76    0.84
   3   4  -7   27.15    0.84
  -3   4   7   29.02    0.90
   3   4  -7   29.62    0.85
   2  -4  -7   70.01    1.88
  -2  -4   7   69.82    1.98
  -2  -4   7   68.58    1.92
  -2   4   7   68.63    1.94
   2   4  -7   71.12    1.90
   2   4  -7   70.07    1.92
   2   4  -7   70.02    1.92
  -1  -4   7   14.49    0.46
   1  -4  -7   15.15    0.43
  -1  -4   7   14.95    0.51
   1   4  -7   14.62    0.46
   1   4  -7   14.58    0.43
   1   4  -7   14.76    0.46
   0  -4  -7  140.91    3.67
   0  -4  -7  135.93    3.70
   0   4  -7  137.60    3.72
   0   4   7  137.68    3.76
   0   4  -7  136.12    3.69
  -1  -4  -7    7.67    0.29
  -1  -4  -7    7.47    0.26
  -1   4  -7    7.85    0.31
   1   4   7    7.84    0.30
  -1   4  -7    7.36    0.23
   2  -4   7    1.10    0.08
  -2  -4  -7    0.89    0.13
  -2  -4  -7    0.73    0.13
   2   4   7    0.76    0.13
  -2   4  -7    1.11    0.21
  -2   4  -7    0.98    0.14
  -3  -4  -7   17.93    0.60
   3  -4   7   16.06    0.51
  -3  -4  -7   16.67    0.56
  -3   4  -7   15.77    0.57
   3   4   7   16.84    0.57
  -3   4  -7   15.84    0.67
  -4  -4  -7    7.23    0.46
  -4  -4  -7    7.20    0.36
   4   4   7    6.85    0.39
  -4   4  -7    6.92    0.52
  -4   4  -7    6.77    0.37
  -5  -4  -7    0.26    0.30
   5   4   7    0.43    0.25
  -5   4  -7    0.79    0.37
  -5  -5   7    0.25    0.32
   5  -5  -7    0.16    0.20
   5   5  -7    0.48    0.23
  -5   5   7   -0.12    0.34
   5   5  -7    0.54    0.21
  -4  -5   7   10.98    0.57
   4  -5  -7   11.12    0.45
  -4  -5   7   10.49    0.44
   4   5  -7   11.34    0.46
   4   5  -7   10.78    0.46
  -4   5   7   11.47    0.57
  -3  -5   7    0.48    0.21
  -3  -5   7    0.08    0.13
  -3   5   7    0.46    0.18
   3   5  -7    0.29    0.14
   3   5  -7    0.27    0.13
   2  -5  -7    2.35    0.12
  -2  -5   7    2.10    0.17
  -2  -5   7    2.47    0.24
  -2   5   7    2.36    0.20
   2   5  -7    2.25    0.17
   2   5  -7    2.19    0.17
   2   5  -7    2.58    0.17
  -1  -5   7   95.04    2.62
   1  -5  -7   93.73    2.59
  -1  -5   7   98.22    2.68
   1   5  -7   98.08    2.62
   1   5  -7   94.82    2.59
   1   5  -7   96.69    2.63
   0  -5  -7   12.75    0.41
   0  -5  -7   12.52    0.38
   0   5  -7   12.92    0.44
   0   5   7   14.04    0.49
   0   5  -7   12.92    0.40
  -1  -5  -7   16.29    0.52
  -1  -5  -7   16.30    0.50
   1   5   7   16.13    0.54
  -1   5  -7   16.84    0.55
  -2  -5  -7   78.10    2.17
  -2  -5  -7   78.93    2.18
  -2   5  -7   77.94    2.20
   2   5   7   78.38    2.18
  -3  -5  -7    2.98    0.22
  -3  -5  -7    2.93    0.26
   3   5   7    2.61    0.24
  -3   5  -7    3.17    0.27
  -3   5  -7    2.86    0.35
  -4  -5  -7    6.65    0.46
  -4  -5  -7    6.65    0.37
  -4   5  -7    7.34    0.55
   4   5   7    5.76    0.40
  -4   5  -7    6.86    0.39
  -5  -5  -7    2.50    0.39
  -5   5  -7    2.38    0.44
   5   5   7    3.05    0.34
  -5  -6   7    1.97    0.38
   5   6  -7    1.99    0.29
  -4  -6   7   -0.01    0.26
  -4  -6   7    0.01    0.17
   4  -6  -7    0.28    0.17
   4   6  -7   -0.01    0.18
   4   6  -7    0.48    0.18
  -3  -6   7   11.15    0.53
  -3  -6   7   11.14    0.45
   3   6  -7   11.73    0.44
  -3   6   7   11.98    0.58
   3   6  -7   11.55    0.46
  -2  -6   7   20.07    0.66
  -2  -6   7   20.20    0.72
   2   6  -7   20.93    0.62
   2   6  -7   20.59    0.64
   2   6  -7   20.02    0.65
   1  -6  -7    2.72    0.16
  -1  -6   7    2.58    0.20
  -1  -6   7    2.30    0.24
   1   6  -7    2.51    0.18
   1   6  -7    2.59    0.14
   1   6  -7    2.61    0.21
   0  -6  -7   47.31    1.29
   0  -6  -7   46.55    1.32
   0   6  -7   46.46    1.36
   0   6   7   45.84    1.39
   0   6  -7   48.95    1.31
  -1  -6  -7   25.40    0.75
  -1  -6  -7   24.02    0.72
  -1   6  -7   23.82    0.78
   1   6   7   24.56    0.77
  -2  -6  -7    3.58    0.24
  -2  -6  -7    3.90    0.26
   2   6   7    3.41    0.26
  -2   6  -7    3.56    0.28
  -3  -6  -7    2.69    0.24
  -3  -6  -7    2.33    0.25
   3   6   7    2.67    0.25
  -3   6  -7    2.51    0.24
  -4  -6  -7    1.43    0.27
  -4  -6  -7    0.79    0.20
  -4   6  -7    0.79    0.21
  -4   6  -7    1.90    0.39
   4   6   7    1.61    0.26
  -4  -7   7    4.53    0.36
  -4  -7   7    4.91    0.44
   4   7  -7    4.35    0.34
  -3  -7   7    1.08    0.26
  -3  -7   7    0.92    0.19
   3   7  -7    1.33    0.19
   3   7  -7    1.08    0.18
  -2  -7   7    0.86    0.22
  -2  -7   7    0.70    0.16
   2   7  -7    0.50    0.14
   2   7  -7    0.90    0.14
   2   7  -7    0.88    0.15
  -1  -7   7   24.01    0.81
  -1  -7   7   23.57    0.73
   1  -7  -7   22.86    0.69
   1   7  -7   22.77    0.71
   1   7  -7   23.89    0.75
   0  -7  -7    4.67    0.24
   0  -7   7    4.55    0.25
   0   7  -7    4.45    0.29
   0   7   7    4.36    0.32
  -1  -7  -7    4.20    0.26
  -1  -7  -7    3.80    0.21
  -1   7  -7    4.03    0.29
   1   7   7    4.31    0.29
  -2  -7  -7   33.80    0.99
  -2  -7  -7   31.92    0.97
  -2   7  -7   31.17    1.01
   2   7   7   31.84    0.99
  -3  -7  -7    0.86    0.21
  -3  -7  -7    1.23    0.21
   3   7   7    1.01    0.21
  -3   7  -7    0.92    0.21
  -4  -7  -7    4.23    0.33
  -4  -7  -7    5.33    0.44
  -4   7  -7    4.08    0.34
   4   7   7    4.85    0.37
  -4  -8   7    0.05    0.21
  -4  -8   7    0.02    0.30
   4   8  -7    0.28    0.21
  -3  -8   7    2.28    0.25
  -3  -8   7    2.48    0.33
   3   8  -7    2.62    0.23
  -2  -8   7    7.81    0.41
  -2  -8   7    8.63    0.47
   2   8  -7    8.43    0.39
   1  -8  -7    9.12    0.36
  -1  -8   7    9.71    0.49
  -1  -8   7    9.87    0.42
   1   8  -7   10.27    0.44
   0  -8  -7   15.51    0.52
   0  -8   7   14.92    0.52
   0   8   7   14.03    0.60
   0   8  -7   15.85    0.57
  -1  -8  -7   20.46    0.68
  -1   8  -7   20.23    0.72
   1   8   7   21.19    0.73
  -2  -8  -7    2.08    0.23
  -2   8  -7    1.54    0.23
   2   8   7    1.97    0.23
  -3  -8  -7    2.24    0.26
  -3  -8  -7    3.63    0.37
  -3   8  -7    2.44    0.28
   3   8   7    2.55    0.28
  -4  -8  -7    0.89    0.25
   4   8   7    0.96    0.26
  -4   8  -7    0.98    0.25
  -4  -9   7    3.70    0.44
  -4  -9   7    3.24    0.32
  -3  -9   7    1.19    0.30
  -3  -9   7    1.25    0.24
  -2  -9   7    2.40    0.25
  -2  -9   7    3.31    0.35
   2   9  -7    2.40    0.24
  -1  -9   7   13.67    0.63
  -1  -9   7   12.47    0.53
   1  -9  -7   13.69    0.48
   1   9  -7   13.75    0.54
   0  -9  -7    0.17    0.14
   0  -9   7    0.08    0.14
   0   9   7    0.62    0.21
   0   9  -7    0.37    0.18
   1  -9   7    0.19    0.13
  -1  -9  -7    0.24    0.16
   1   9   7    0.42    0.22
  -1   9  -7    0.46    0.20
  -2  -9  -7    4.79    0.37
  -2   9  -7    5.32    0.42
   2   9   7    5.01    0.39
  -3  -9  -7    2.16    0.28
   3   9   7    2.05    0.27
  -3   9  -7    1.56    0.28
  -3 -10   7   -0.37    0.20
  -3 -10   7    0.10    0.28
  -2 -10   7    2.43    0.34
  -2 -10   7    1.93    0.26
   2  10  -7    2.07    0.26
  -1 -10   7    1.40    0.22
  -1 -10   7    1.58    0.31
   1  10  -7    1.40    0.24
   0 -10  -7    6.46    0.36
   0 -10   7    6.70    0.37
   0  10  -7    6.99    0.43
  -1 -10  -7    1.15    0.21
   1 -10   7    0.81    0.18
  -1  10  -7    1.23    0.25
   1  10   7    1.32    0.27
  -2 -10  -7    2.46    0.28
  -2  10  -7    1.91    0.29
   2  10   7    2.52    0.31
  -3 -10  -7    0.76    0.25
  -3  10  -7    0.93    0.28
   3  10   7    1.20    0.27
  -2 -11   7    2.24    0.36
  -2 -11   7    2.25    0.30
   2  11  -7    2.51    0.29
  -1 -11   7    0.00    0.20
  -1 -11   7   -0.14    0.26
   1  11  -7   -0.17    0.21
   0 -11   7    0.31    0.31
   0 -11   7    0.01    0.18
   0 -11  -7    0.22    0.19
   0  11  -7    0.39    0.24
  -1 -11  -7    3.24    0.30
  -1  11  -7    3.25    0.35
  -2 -11  -7    1.15    0.26
   2  11   7    1.46    0.33
  -2  11  -7    0.84    0.29
  -1 -12   7    1.10    0.26
  -1 -12   7    1.33    0.35
   1  12  -7    0.82    0.28
   0 -12   7    1.44    0.37
   0 -12   7    1.37    0.25
   0 -12  -7    0.91    0.24
   0  12  -7    1.36    0.31
  -1 -12  -7   -0.04    0.22
  -1  12  -7   -0.07    0.26
   5   0  -8    0.18    0.20
  -5   0   8   -0.11    0.25
   4   0  -8   28.33    0.90
  -4   0   8   29.54    0.96
   3   0  -8   -0.12    0.10
  -3   0   8    0.11    0.13
   3   0  -8    0.08    0.08
   2   0  -8  103.88    2.76
  -2   0   8  102.31    2.73
  -2   0   8  105.49    2.78
   2   0  -8   96.14    2.74
  -1   0   8   -0.08    0.05
   1   0  -8   -0.10    0.06
   1   0  -8   -0.09    0.06
   0   0  -8    4.78    0.22
   0   0   8    4.44    0.20
   0   0  -8    4.98    0.21
  -1   0  -8    0.04    0.07
   1   0   8   -0.06    0.05
  -1   0  -8   -0.01    0.07
  -1   0  -8    0.06    0.09
  -2   0  -8  130.19    3.47
   2   0   8  126.51    3.41
  -2   0  -8  124.45    3.42
  -2   0  -8  125.24    3.45
  -3   0  -8    0.14    0.12
   3   0   8   -0.08    0.10
  -3   0  -8    0.03    0.15
  -3   0  -8   -0.03    0.07
  -4   0  -8   25.28    0.90
   4   0   8   25.72    0.80
  -5   0  -8   -0.23    0.30
   5   0   8    0.09    0.18
   5  -1  -8    0.08    0.20
  -5  -1   8    0.26    0.27
   5   1  -8    0.15    0.20
  -5   1   8    0.55    0.27
   4  -1  -8    1.28    0.19
  -4  -1   8    0.91    0.23
  -4   1   8    0.93    0.23
   4   1  -8    1.19    0.18
   4   1  -8    1.39    0.15
   3  -1  -8    0.36    0.09
   3  -1  -8    0.29    0.12
  -3  -1   8    0.38    0.15
  -3  -1   8    0.23    0.06
  -3   1   8    0.17    0.13
   3   1  -8    0.30    0.09
   3   1  -8    0.45    0.12
  -2  -1   8  367.48    9.61
   2  -1  -8  335.49    9.62
  -2  -1   8  372.11    9.66
  -2   1   8  366.83    9.64
   2   1  -8  365.09    9.60
   2   1  -8  360.19    9.63
   1  -1  -8    0.08    0.06
  -1  -1   8    0.08    0.07
   1   1  -8   -0.03    0.06
   1   1  -8    0.03    0.05
  -1   1   8    0.00    0.05
   0  -1   8  312.09    9.01
   0  -1  -8  346.30    9.02
   0   1  -8  353.21    9.12
   0   1  -8  351.99    9.14
   0   1   8  327.68    9.03
  -1  -1  -8   13.56    0.42
   1  -1   8   12.76    0.39
  -1  -1  -8   12.83    0.41
  -1  -1  -8   12.76    0.46
  -1   1  -8   12.95    0.41
   1   1   8   13.02    0.41
  -1   1  -8   13.48    0.44
  -1   1  -8   12.80    0.44
  -2  -1  -8   38.46    1.07
   2  -1   8   35.58    1.03
  -2  -1  -8   35.59    1.07
  -2  -1  -8   37.14    1.11
  -2   1  -8   35.99    1.09
  -2   1  -8   38.71    1.09
  -2   1  -8   37.39    1.03
   2   1   8   37.19    1.05
  -3  -1  -8    4.77    0.33
  -3  -1  -8    5.14    0.25
   3  -1   8    5.38    0.24
  -3  -1  -8    4.43    0.29
  -3   1  -8    4.51    0.32
   3   1   8    4.83    0.26
  -3   1  -8    5.22    0.27
   4  -1   8    5.35    0.30
  -4  -1  -8    5.57    0.41
  -4   1  -8    4.81    0.41
   4   1   8    4.88    0.30
  -5  -1  -8    0.21    0.31
   5  -1   8    0.26    0.19
   5   1   8   -0.07    0.19
  -5   1  -8    0.02    0.31
   5  -2  -8    0.16    0.19
  -5  -2   8    0.37    0.28
  -5   2   8   -0.07    0.27
   5   2  -8    0.05    0.20
  -4  -2   8   30.10    1.01
   4  -2  -8   30.45    0.94
  -4   2   8   30.22    1.01
   4   2  -8   31.12    0.91
   4   2  -8   30.85    0.95
  -3  -2   8    0.25    0.15
   3  -2  -8   -0.05    0.09
  -3  -2   8    0.04    0.08
   3   2  -8    0.02    0.09
   3   2  -8    0.10    0.11
  -3   2   8    0.23    0.14
  -2  -2   8  117.91    3.20
  -2  -2   8  116.89    3.15
   2  -2  -8  117.66    3.15
   2   2  -8  115.49    3.16
   2   2  -8  117.17    3.16
   2   2  -8  115.46    3.13
  -2   2   8  117.85    3.17
   1  -2  -8    2.99    0.13
  -1  -2   8    3.02    0.18
  -1   2   8    3.02    0.12
   1   2  -8    2.88    0.14
   1   2  -8    2.84    0.15
   0  -2  -8    5.98    0.21
   0   2  -8    5.69    0.21
   0   2   8    5.39    0.25
   0   2  -8    5.80    0.23
   1  -2   8    1.28    0.09
  -1  -2  -8    1.16    0.10
  -1  -2  -8    1.21    0.11
  -1   2  -8    1.33    0.10
  -1   2  -8    1.70    0.14
   1   2   8    1.58    0.12
   2  -2   8  126.02    3.37
  -2  -2  -8  125.32    3.40
  -2  -2  -8  125.81    3.41
  -2  -2  -8  128.54    3.46
  -2   2  -8  126.00    3.42
  -2   2  -8  123.17    3.34
  -2   2  -8  124.39    3.45
   2   2   8  122.99    3.39
  -3  -2  -8    0.47    0.13
   3  -2   8    0.60    0.11
  -3  -2  -8    0.43    0.16
  -3  -2  -8    0.22    0.16
   3   2   8    0.21    0.13
  -3   2  -8    0.44    0.13
  -3   2  -8    0.16    0.16
  -4  -2  -8   18.82    0.71
   4  -2   8   18.61    0.61
  -4   2  -8   17.86    0.74
   4   2   8   18.07    0.64
  -4   2  -8   17.99    0.63
  -5  -2  -8    0.29    0.32
   5  -2   8   -0.02    0.17
  -5   2  -8   -0.44    0.31
   5   2   8   -0.12    0.20
  -5  -3   8    0.25    0.29
   5  -3  -8    0.37    0.21
   5   3  -8    0.35    0.21
   5   3  -8    0.32    0.17
  -5   3   8    0.28    0.30
   4  -3  -8    1.75    0.21
  -4  -3   8    1.91    0.28
  -4   3   8    2.03    0.28
   4   3  -8    1.48    0.20
   4   3  -8    1.87    0.19
  -3  -3   8    0.19    0.10
  -3  -3   8    0.10    0.16
   3   3  -8    0.20    0.11
   3   3  -8    0.17    0.12
  -3   3   8    0.29    0.15
  -2  -3   8   55.44    1.53
  -2  -3   8   52.54    1.47
   2  -3  -8   52.74    1.44
   2   3  -8   51.23    1.44
  -2   3   8   52.84    1.48
   2   3  -8   52.87    1.47
   2   3  -8   52.64    1.47
  -1  -3   8    1.41    0.15
   1  -3  -8    1.46    0.10
   1   3  -8    1.40    0.11
   1   3  -8    1.52    0.10
  -1   3   8    1.40    0.09
   1   3  -8    1.33    0.11
   0  -3  -8   59.82    1.66
   0   3   8   61.30    1.71
   0   3  -8   60.74    1.68
   0   3  -8   60.43    1.65
   1  -3   8    1.30    0.08
  -1  -3  -8    1.20    0.10
  -1  -3  -8    1.26    0.11
  -1   3  -8    1.18    0.09
   1   3   8    1.17    0.12
  -1   3  -8    1.42    0.13
  -2  -3  -8   26.15    0.79
   2  -3   8   26.38    0.74
  -2  -3  -8   26.33    0.79
   2   3   8   26.29    0.79
  -2   3  -8   26.50    0.87
  -2   3  -8   26.44    0.81
   3  -3   8    2.12    0.15
  -3  -3  -8    1.73    0.21
  -3  -3  -8    1.80    0.21
  -3  -3  -8    1.57    0.17
   3   3   8    2.36    0.21
  -3   3  -8    1.81    0.19
  -3   3  -8    2.28    0.28
   4  -3   8    1.64    0.17
  -4  -3  -8    1.35    0.26
  -4   3  -8    1.26    0.29
   4   3   8    1.44    0.22
  -4   3  -8    1.35    0.19
  -5  -3  -8    0.40    0.32
   5   3   8    0.04    0.22
  -5   3  -8   -0.10    0.33
   5  -4  -8    0.67    0.22
  -5  -4   8    0.78    0.32
   5   4  -8    0.23    0.22
   5   4  -8    0.72    0.20
  -5   4   8    0.75    0.32
   4  -4  -8    8.65    0.39
  -4  -4   8    8.26    0.52
  -4  -4   8    9.11    0.36
   4   4  -8    8.52    0.42
  -4   4   8    9.05    0.50
   4   4  -8    9.27    0.41
  -3  -4   8    0.17    0.12
  -3  -4   8    0.47    0.19
   3   4  -8    0.11    0.13
   3   4  -8    0.36    0.13
  -3   4   8    0.30    0.16
   2  -4  -8   18.74    0.52
  -2  -4   8   18.33    0.57
  -2  -4   8   18.49    0.63
  -2   4   8   17.89    0.57
   2   4  -8   17.87    0.57
   2   4  -8   18.37    0.55
   2   4  -8   18.40    0.56
  -1  -4   8    0.28    0.13
  -1  -4   8    0.53    0.09
   1  -4  -8    0.49    0.07
   1   4  -8    0.44    0.07
   1   4  -8    0.52    0.09
   1   4  -8    0.49    0.09
   0  -4  -8    7.73    0.27
   0   4   8    7.59    0.34
   0   4  -8    7.69    0.22
   0   4  -8    7.92    0.27
   0   4  -8    7.85    0.30
  -1  -4  -8    7.28    0.25
  -1  -4  -8    7.34    0.28
  -1   4  -8    7.22    0.23
   1   4   8    6.62    0.29
  -1   4  -8    7.17    0.30
   2  -4   8   52.64    1.39
  -2  -4  -8   50.68    1.44
  -2  -4  -8   50.05    1.45
  -2   4  -8   51.92    1.55
   2   4   8   50.63    1.45
  -2   4  -8   50.89    1.47
  -3  -4  -8    2.81    0.25
  -3  -4  -8    2.97    0.24
  -3  -4  -8    3.53    0.30
  -3   4  -8    2.64    0.22
  -3   4  -8    2.38    0.30
   3   4   8    2.63    0.23
  -4  -4  -8    3.19    0.32
  -4  -4  -8    2.79    0.25
  -4   4  -8    2.72    0.25
  -4   4  -8    3.66    0.39
   4   4   8    3.49    0.29
  -5  -4  -8   -0.19    0.28
  -5   4  -8    0.51    0.37
   5   4   8    0.08    0.23
   5  -5  -8    0.61    0.22
  -5  -5   8    0.70    0.33
   5   5  -8    0.82    0.24
   5   5  -8    0.77    0.22
  -4  -5   8    0.41    0.26
  -4  -5   8    0.37    0.15
   4  -5  -8    0.53    0.17
   4   5  -8    0.64    0.18
  -4   5   8    0.73    0.25
   4   5  -8    0.43    0.18
  -3  -5   8    8.61    0.45
  -3  -5   8    8.73    0.36
  -3   5   8    8.35    0.41
   3   5  -8    8.35    0.35
   3   5  -8    8.59    0.37
  -2  -5   8   14.09    0.53
   2  -5  -8   13.43    0.40
  -2  -5   8   13.88    0.47
   2   5  -8   13.12    0.44
   2   5  -8   13.64    0.44
   2   5  -8   13.01    0.46
  -2   5   8   13.01    0.47
   1  -5  -8    1.34    0.11
  -1  -5   8    1.69    0.14
  -1  -5   8    1.56    0.20
   1   5  -8    1.51    0.10
   1   5  -8    1.18    0.12
   1   5  -8    1.40    0.13
   0  -5  -8   22.21    0.62
   0  -5  -8   22.97    0.67
   0   5  -8   22.37    0.70
   0   5  -8   22.64    0.66
   0   5   8   22.92    0.74
  -1  -5  -8    1.97    0.14
  -1  -5  -8    2.14    0.16
  -1   5  -8    2.31    0.20
   1   5   8    2.11    0.18
  -1   5  -8    2.04    0.11
  -2  -5  -8   10.41    0.39
  -2  -5  -8   10.45    0.40
  -2   5  -8   10.55    0.42
   2   5   8    9.97    0.40
  -3  -5  -8    1.16    0.18
  -3  -5  -8    1.39    0.21
  -3   5  -8    1.31    0.29
  -3   5  -8    1.19    0.19
   3   5   8    1.52    0.20
  -4  -5  -8    0.91    0.19
  -4  -5  -8    1.16    0.26
   4   5   8    1.34    0.25
  -4   5  -8    1.29    0.35
  -4   5  -8    1.08    0.21
  -5  -5  -8   -0.07    0.31
  -5   5  -8   -0.35    0.37
   5   5   8   -0.22    0.24
  -5  -6   8    0.22    0.33
   5  -6  -8    0.48    0.24
   5   6  -8    0.60    0.25
  -4  -6   8    0.26    0.18
  -4  -6   8    0.29    0.27
   4  -6  -8    0.51    0.18
   4   6  -8    0.11    0.18
   4   6  -8    0.10    0.19
  -3  -6   8    1.54    0.26
  -3  -6   8    1.32    0.18
   3   6  -8    1.18    0.17
   3   6  -8    1.22    0.18
  -2  -6   8    1.92    0.19
  -2  -6   8    1.69    0.23
   2   6  -8    1.61    0.17
   2   6  -8    1.81    0.15
   2   6  -8    1.80    0.16
   1  -6  -8    8.34    0.29
  -1  -6   8    7.99    0.41
  -1  -6   8    8.14    0.34
   1   6  -8    8.22    0.32
   1   6  -8    8.39    0.28
   1   6  -8    7.99    0.34
   0  -6  -8    0.55    0.10
   0  -6  -8    0.32    0.07
   0   6   8    0.53    0.16
   0   6  -8    0.31    0.08
   0   6  -8    0.62    0.13
  -1  -6  -8    3.10    0.22
  -1  -6  -8    3.09    0.17
  -1   6  -8    3.24    0.25
   1   6   8    3.31    0.26
  -2  -6  -8   17.86    0.60
  -2  -6  -8   18.45    0.59
   2   6   8   16.89    0.61
  -2   6  -8   17.90    0.63
  -3  -6  -8    0.22    0.18
  -3  -6  -8    0.09    0.16
  -3   6  -8    0.09    0.17
   3   6   8    0.19    0.17
  -4  -6  -8    0.37    0.24
  -4  -6  -8    0.20    0.18
  -4   6  -8    0.45    0.20
  -4   6  -8    0.13    0.35
   4   6   8    0.47    0.23
  -4  -7   8    0.08    0.19
  -4  -7   8   -0.09    0.28
   4  -7  -8   -0.12    0.18
   4   7  -8    0.14    0.19
   4   7  -8    0.14    0.19
  -3  -7   8    9.74    0.53
  -3  -7   8    9.37    0.44
   3   7  -8    9.07    0.40
   3   7  -8    9.58    0.43
  -2  -7   8    0.05    0.20
  -2  -7   8    0.08    0.14
   2   7  -8    0.16    0.11
   2   7  -8   -0.02    0.13
   2   7  -8    0.12    0.13
  -1  -7   8    3.94    0.34
  -1  -7   8    4.32    0.27
   1  -7  -8    4.25    0.21
   1   7  -8    4.41    0.24
   1   7  -8    4.53    0.28
   0  -7  -8    1.57    0.15
   0   7   8    1.53    0.22
   0   7  -8    1.63    0.19
   0   7  -8    1.36    0.12
  -1  -7  -8    3.97    0.26
  -1   7  -8    3.55    0.29
   1   7   8    3.93    0.29
  -2  -7  -8    0.26    0.14
  -2  -7  -8    0.47    0.16
   2   7   8    0.35    0.16
  -2   7  -8    0.25    0.18
  -3  -7  -8    2.93    0.26
  -3  -7  -8    3.16    0.28
   3   7   8    2.89    0.27
  -3   7  -8    2.99    0.28
  -4  -7  -8    0.15    0.24
  -4  -7  -8    0.09    0.20
  -4   7  -8    0.22    0.22
   4   7   8    0.23    0.24
  -4  -8   8    0.61    0.23
  -4  -8   8    0.66    0.34
   4   8  -8    0.53    0.22
  -3  -8   8    4.58    0.41
  -3  -8   8    4.53    0.32
   3   8  -8    3.97    0.31
  -2  -8   8   -0.04    0.23
  -2  -8   8    0.31    0.17
   2   8  -8    0.23    0.15
   2   8  -8    0.61    0.17
  -1  -8   8   47.82    1.52
   1  -8  -8   48.60    1.39
  -1  -8   8   49.49    1.43
   1   8  -8   50.15    1.45
   0  -8   8    2.66    0.21
   0  -8  -8    2.90    0.21
   0   8  -8    3.08    0.26
   0   8   8    2.70    0.28
  -1  -8  -8   10.85    0.44
  -1   8  -8   10.61    0.49
   1   8   8   11.56    0.51
  -2  -8  -8    0.03    0.16
   2   8   8    0.53    0.19
  -2   8  -8    0.20    0.19
  -3  -8  -8   -0.19    0.19
   3   8   8    0.13    0.21
  -3   8  -8   -0.25    0.20
  -4  -8  -8    1.24    0.26
  -4   8  -8    0.97    0.28
   4   8   8    1.12    0.27
  -4  -9   8    0.80    0.34
  -4  -9   8    0.15    0.24
  -3  -9   8    4.10    0.42
  -3  -9   8    3.91    0.32
  -2  -9   8    1.16    0.22
  -2  -9   8    1.27    0.29
   2   9  -8    1.08    0.21
  -1  -9   8    5.09    0.34
  -1  -9   8    4.86    0.40
   1  -9  -8    4.92    0.28
   1   9  -8    4.53    0.34
   0  -9  -8    0.42    0.15
   0  -9   8    0.60    0.17
   0   9  -8    0.97    0.21
   0   9   8    0.92    0.23
  -1  -9  -8    3.70    0.28
  -1   9  -8    3.74    0.32
   1   9   8    3.69    0.34
  -2  -9  -8    0.03    0.18
   2   9   8    0.41    0.22
  -2   9  -8    0.34    0.22
  -3  -9  -8    3.06    0.30
   3   9   8    2.35    0.29
  -3   9  -8    2.17    0.30
  -3 -10   8    0.14    0.30
  -3 -10   8    0.21    0.23
  -2 -10   8   -0.20    0.19
  -2 -10   8    0.54    0.28
   2  10  -8    0.06    0.20
  -1 -10   8   12.88    0.56
  -1 -10   8   13.77    0.67
   1  10  -8   13.36    0.59
   0 -10   8    0.96    0.20
   0 -10  -8    1.03    0.19
   0  10  -8    0.91    0.24
   0  10   8    0.99    0.25
   1 -10   8    3.69    0.27
  -1 -10  -8    4.43    0.31
  -1  10  -8    3.71    0.33
   1  10   8    4.77    0.40
  -2 -10  -8    2.06    0.27
  -2  10  -8    1.26    0.28
   2  10   8    1.32    0.27
  -3 -10  -8   -0.18    0.22
   3  10   8    0.47    0.25
  -3  10  -8   -0.22    0.24
  -2 -11   8    0.50    0.31
  -2 -11   8    0.10    0.23
   2  11  -8    0.07    0.25
  -1 -11   8    2.28    0.28
  -1 -11   8    2.20    0.37
   1  11  -8    2.64    0.32
   0 -11  -8    0.94    0.21
   0 -11   8    0.94    0.22
   0  11  -8    1.04    0.27
  -1 -11  -8    7.39    0.45
  -1  11  -8    6.77    0.49
  -2 -11  -8    0.63    0.25
   2  11   8    1.40    0.30
  -2  11  -8    0.59    0.28
  -1 -12   8    3.71    0.34
  -1 -12   8    3.82    0.45
   1  12  -8    3.79    0.38
   0 -12  -8   -0.14    0.21
   0 -12   8   -0.09    0.21
   0 -12   8    0.26    0.34
   0  12  -8   -0.01    0.27
  -5   0   9    2.79    0.36
   5   0  -9    2.69    0.28
   4   0  -9    0.25    0.16
  -4   0   9    0.10    0.20
   3   0  -9   18.85    0.56
  -3   0   9   17.83    0.62
   3   0  -9   18.35    0.59
   2   0  -9   -0.01    0.06
  -2   0   9    0.04    0.05
  -2   0   9    0.02    0.09
   2   0  -9   -0.17    0.07
   1   0  -9    2.28    0.15
  -1   0   9    2.69    0.14
   1   0  -9    2.22    0.15
   0   0   9    0.00    0.07
   0   0  -9   -0.03    0.07
   0   0  -9    0.05    0.06
   1   0   9  160.31    4.35
  -1   0  -9  163.85    4.38
  -1   0  -9  161.29    4.41
  -1   0  -9  163.15    4.38
  -2   0  -9   -0.10    0.10
  -2   0  -9   -0.03    0.08
   2   0   9   -0.08    0.07
  -2   0  -9    0.11    0.12
  -3   0  -9   10.34    0.41
   3   0   9    9.30    0.36
  -3   0  -9    8.40    0.32
  -3   0  -9    9.39    0.42
   4   0   9   -0.12    0.14
  -4   0  -9    0.04    0.22
  -5   0  -9    0.83    0.34
   5   0   9    0.47    0.20
  -5  -1   9    0.43    0.28
   5  -1  -9    0.35    0.21
   5   1  -9    0.34    0.22
  -5   1   9    0.29    0.27
  -4  -1   9    2.29    0.28
   4  -1  -9    1.98    0.21
   4   1  -9    1.88    0.21
  -4   1   9    2.32    0.27
   4   1  -9    2.26    0.17
  -3  -1   9    0.20    0.14
   3  -1  -9    0.05    0.08
  -3  -1   9    0.16    0.06
  -3   1   9    0.25    0.14
   3   1  -9    0.02    0.11
   3   1  -9    0.17    0.09
  -2  -1   9   38.34    1.07
   2  -1  -9   36.69    1.09
  -2  -1   9   40.18    1.12
   2   1  -9   38.78    1.06
   2   1  -9   38.32    1.08
  -2   1   9   38.85    1.10
   1  -1  -9   27.82    0.83
  -1  -1   9   30.39    0.85
  -1   1   9   29.14    0.81
   1   1  -9   28.54    0.83
   1   1  -9   28.79    0.83
   0  -1   9   13.65    0.44
   0  -1  -9   14.72    0.46
   0   1  -9   14.44    0.47
   0   1   9   14.25    0.47
   0   1  -9   14.95    0.45
  -1  -1  -9   97.18    2.70
  -1  -1  -9   95.36    2.64
   1  -1   9   96.98    2.63
  -1  -1  -9  100.21    2.66
  -1   1  -9   98.24    2.69
  -1   1  -9   98.91    2.65
   1   1   9   94.54    2.64
  -1   1  -9   97.65    2.68
  -2  -1  -9    0.46    0.11
  -2  -1  -9    0.13    0.11
  -2  -1  -9    0.14    0.12
   2  -1   9    0.25    0.08
   2   1   9    0.17    0.09
  -2   1  -9    0.10    0.07
  -2   1  -9    0.27    0.13
  -2   1  -9    0.22    0.11
   3  -1   9    4.68    0.24
  -3  -1  -9    4.58    0.25
  -3  -1  -9    4.12    0.31
  -3  -1  -9    4.10    0.30
   3   1   9    4.80    0.26
  -3   1  -9    4.29    0.32
  -3   1  -9    4.78    0.28
  -4  -1  -9    0.64    0.24
   4  -1   9    0.60    0.15
  -4   1  -9    1.13    0.27
   4   1   9    0.70    0.17
  -4   1  -9    0.45    0.17
   5  -1   9    2.36    0.25
  -5  -1  -9    2.58    0.38
  -5   1  -9    2.33    0.40
   5   1   9    2.04    0.26
   5  -2  -9    1.07    0.23
  -5  -2   9    1.34    0.32
   5   2  -9    1.14    0.23
  -5   2   9    1.29    0.32
   4  -2  -9    0.15    0.16
  -4  -2   9    0.32    0.22
  -4   2   9    0.01    0.19
   4   2  -9    0.00    0.13
   4   2  -9    0.18    0.16
  -3  -2   9   14.08    0.44
  -3  -2   9   14.09    0.54
   3  -2  -9   12.67    0.45
   3   2  -9   14.37    0.49
  -3   2   9   15.07    0.52
   3   2  -9   14.95    0.47
   2  -2  -9    4.05    0.19
  -2  -2   9    3.55    0.18
  -2  -2   9    4.31    0.25
   2   2  -9    3.92    0.20
   2   2  -9    3.74    0.15
  -2   2   9    4.03    0.20
   2   2  -9    3.89    0.19
   1  -2  -9    5.19    0.20
  -1  -2   9    4.94    0.24
  -1   2   9    5.05    0.17
   1   2  -9    5.21    0.20
   1   2  -9    5.17    0.21
   0  -2  -9   26.57    0.80
   0   2   9   28.19    0.84
   0   2  -9   28.92    0.80
   0   2  -9   27.91    0.82
  -1  -2  -9   41.83    1.20
   1  -2   9   43.69    1.18
  -1  -2  -9   43.13    1.19
  -1   2  -9   43.48    1.18
  -1   2  -9   43.47    1.23
   1   2   9   40.42    1.20
   2  -2   9   14.76    0.45
  -2  -2  -9   14.57    0.55
  -2  -2  -9   15.08    0.50
  -2  -2  -9   15.23    0.50
  -2   2  -9   15.06    0.55
  -2   2  -9   15.07    0.44
   2   2   9   14.46    0.49
  -2   2  -9   15.48    0.52
  -3  -2  -9    9.77    0.39
  -3  -2  -9    8.96    0.44
   3  -2   9    9.69    0.35
  -3  -2  -9    9.91    0.43
  -3   2  -9    9.61    0.40
   3   2   9    9.73    0.38
  -3   2  -9    9.77    0.46
   4  -2   9    1.37    0.17
  -4  -2  -9    2.03    0.29
  -4   2  -9    1.86    0.32
  -4   2  -9    1.39    0.20
   4   2   9    1.55    0.22
  -5  -2  -9    0.94    0.34
   5   2   9    1.10    0.24
  -5   2  -9    1.06    0.37
   5  -3  -9    0.29    0.20
  -5  -3   9    0.58    0.30
   5   3  -9    0.36    0.18
   5   3  -9    0.40    0.21
  -5   3   9    0.00    0.28
  -4  -3   9    7.40    0.46
   4  -3  -9    7.56    0.37
   4   3  -9    7.61    0.36
   4   3  -9    7.49    0.38
  -4   3   9    8.24    0.45
  -3  -3   9    5.98    0.26
  -3  -3   9    6.23    0.36
   3   3  -9    6.34    0.29
   3   3  -9    5.92    0.28
  -3   3   9    5.80    0.32
  -2  -3   9   50.20    1.42
   2  -3  -9   48.37    1.33
  -2  -3   9   48.29    1.36
   2   3  -9   46.81    1.36
   2   3  -9   48.39    1.36
  -2   3   9   49.51    1.36
   2   3  -9   48.75    1.34
   1  -3  -9   68.67    1.86
  -1  -3   9   69.99    1.93
   1   3  -9   66.63    1.87
   1   3  -9   68.01    1.85
   1   3  -9   67.80    1.87
   0  -3  -9    0.26    0.07
   0   3   9    0.04    0.10
   0   3  -9    0.35    0.07
   0   3  -9    0.20    0.08
   1  -3   9   35.63    0.98
  -1  -3  -9   35.50    0.99
  -1  -3  -9   34.84    1.02
  -1   3  -9   35.63    0.98
   1   3   9   34.81    1.03
  -1   3  -9   36.54    1.04
  -2  -3  -9    4.33    0.23
  -2  -3  -9    4.56    0.24
   2  -3   9    4.26    0.18
  -2   3  -9    4.27    0.14
   2   3   9    4.31    0.24
  -2   3  -9    4.47    0.31
  -2   3  -9    4.65    0.25
   3  -3   9    7.00    0.28
  -3  -3  -9    6.57    0.33
  -3  -3  -9    7.03    0.38
  -3  -3  -9    7.16    0.37
   3   3   9    6.65    0.33
  -3   3  -9    6.38    0.42
  -3   3  -9    6.59    0.34
  -4  -3  -9    3.93    0.34
  -4   3  -9    3.36    0.27
  -4   3  -9    3.77    0.39
   4   3   9    4.38    0.34
  -5  -3  -9    1.81    0.37
  -5   3  -9    1.80    0.40
   5   3   9    1.68    0.27
   5  -4  -9    0.64    0.22
  -5  -4   9    0.99    0.33
   5   4  -9    0.85    0.25
   5   4  -9    1.03    0.21
  -5   4   9    0.15    0.33
  -4  -4   9    0.32    0.24
   4  -4  -9    0.65    0.18
  -4  -4   9    0.48    0.16
  -4   4   9    0.62    0.24
   4   4  -9    0.47    0.16
   4   4  -9    0.44    0.17
  -3  -4   9   17.90    0.66
  -3  -4   9   16.93    0.56
   3   4  -9   17.16    0.57
   3   4  -9   17.38    0.57
  -3   4   9   17.17    0.61
  -2  -4   9    8.88    0.40
   2  -4  -9    9.00    0.29
  -2  -4   9    8.81    0.34
   2   4  -9    8.89    0.31
   2   4  -9    9.48    0.34
   2   4  -9    9.34    0.32
  -2   4   9    8.76    0.33
  -1  -4   9    2.42    0.22
   1  -4  -9    2.57    0.14
   1   4  -9    2.73    0.13
   1   4  -9    2.60    0.17
   1   4  -9    2.89    0.17
   0  -4  -9   76.40    2.14
   0   4  -9   80.55    2.13
   0   4   9   78.52    2.20
   0   4  -9   78.22    2.16
   0   4  -9   77.46    2.09
  -1  -4  -9   10.80    0.39
  -1  -4  -9   11.77    0.36
   1   4   9   11.11    0.41
  -1   4  -9   11.52    0.35
  -1   4  -9   10.98    0.42
   2  -4   9   20.97    0.58
  -2  -4  -9   20.28    0.64
  -2  -4  -9   19.91    0.65
   2   4   9   19.74    0.65
  -2   4  -9   20.00    0.67
  -3  -4  -9    6.82    0.34
  -3  -4  -9    7.18    0.41
  -3  -4  -9    7.07    0.37
   3   4   9    7.41    0.37
  -3   4  -9    7.08    0.46
  -3   4  -9    7.33    0.37
  -4  -4  -9    1.36    0.21
  -4  -4  -9    1.12    0.26
   4   4   9    1.76    0.25
  -4   4  -9    1.40    0.33
  -4   4  -9    1.35    0.21
  -5  -4  -9    1.12    0.34
   5   4   9    1.70    0.29
  -5   4  -9    1.64    0.41
   5  -5  -9    1.37    0.24
  -5  -5   9    0.69    0.34
   5   5  -9    1.07    0.23
   5   5  -9    0.96    0.25
   4  -5  -9    5.16    0.34
  -4  -5   9    5.02    0.42
  -4  -5   9    5.05    0.31
   4   5  -9    5.20    0.34
   4   5  -9    5.12    0.35
  -3  -5   9    0.25    0.21
  -3  -5   9    0.25    0.14
   3   5  -9    0.58    0.14
   3   5  -9    0.26    0.14
  -3   5   9    0.68    0.21
  -2  -5   9   39.11    1.20
  -2  -5   9   38.66    1.13
   2  -5  -9   37.32    1.08
   2   5  -9   40.27    1.11
   2   5  -9   39.25    1.13
  -2   5   9   39.44    1.13
   2   5  -9   38.21    1.11
   1  -5  -9   16.95    0.51
  -1  -5   9   17.24    0.55
   1   5  -9   17.23    0.55
   1   5  -9   16.75    0.53
   1   5  -9   16.90    0.50
   0  -5  -9    1.61    0.13
   0   5   9    1.17    0.17
   0   5  -9    1.24    0.11
   0   5  -9    0.77    0.13
  -1  -5  -9   42.76    1.19
  -1  -5  -9   41.08    1.15
  -1   5  -9   41.05    1.14
   1   5   9   41.15    1.22
  -2  -5  -9    7.61    0.32
  -2  -5  -9    8.14    0.35
   2   5   9    7.78    0.35
  -2   5  -9    7.37    0.36
  -3  -5  -9    0.88    0.18
  -3  -5  -9    1.26    0.20
   3   5   9    1.25    0.20
  -3   5  -9    0.62    0.17
  -3   5  -9    0.82    0.29
  -4  -5  -9    8.83    0.49
  -4  -5  -9    8.41    0.43
  -4   5  -9    8.26    0.60
   4   5   9    8.43    0.46
  -4   5  -9    7.16    0.43
  -5  -5  -9   -0.05    0.29
   5   5   9    0.09    0.25
  -5   5  -9    0.13    0.40
  -5  -6   9    0.27    0.33
   5  -6  -9    0.34    0.22
   5   6  -9    0.31    0.22
   5   6  -9    0.10    0.23
  -4  -6   9    0.57    0.29
   4  -6  -9    0.73    0.19
  -4  -6   9    0.11    0.17
   4   6  -9    0.53    0.19
   4   6  -9    0.55    0.19
  -3  -6   9   25.17    0.81
  -3  -6   9   25.21    0.90
   3   6  -9   26.00    0.82
   3   6  -9   25.31    0.80
  -2  -6   9    9.18    0.45
  -2  -6   9    9.09    0.39
   2   6  -9    9.09    0.34
   2   6  -9    9.41    0.38
   2   6  -9    9.06    0.36
  -1  -6   9   10.62    0.40
  -1  -6   9   10.76    0.49
   1  -6  -9   11.05    0.36
   1   6  -9   10.28    0.38
   1   6  -9   10.41    0.34
   1   6  -9   10.86    0.41
   0  -6  -9   56.26    1.59
   0   6  -9   55.63    1.58
   0   6  -9   57.83    1.63
   0   6   9   58.83    1.68
  -1  -6  -9    0.82    0.14
  -1  -6  -9    0.65    0.10
  -1   6  -9    0.40    0.14
   1   6   9    0.65    0.16
  -2  -6  -9    7.87    0.36
  -2  -6  -9    7.58    0.33
   2   6   9    7.22    0.37
  -2   6  -9    7.91    0.39
  -3  -6  -9    2.87    0.25
  -3  -6  -9    3.66    0.28
  -3   6  -9    3.10    0.28
   3   6   9    2.60    0.25
  -4  -6  -9   -0.10    0.18
  -4  -6  -9    0.11    0.23
  -4   6  -9   -0.18    0.20
  -4   6  -9    0.13    0.32
   4   6   9   -0.29    0.22
  -4  -7   9    3.85    0.30
  -4  -7   9    4.47    0.46
   4   7  -9    4.19    0.32
   4   7  -9    3.81    0.31
  -3  -7   9    0.60    0.18
  -3  -7   9    0.38    0.25
   3   7  -9    0.67    0.18
   3   7  -9    0.58    0.16
  -2  -7   9   19.66    0.70
  -2  -7   9   21.68    0.79
   2   7  -9   21.57    0.68
   2   7  -9   21.15    0.68
   2   7  -9   20.83    0.65
   1  -7  -9    2.65    0.19
  -1  -7   9    2.17    0.19
  -1  -7   9    2.60    0.30
   1   7  -9    2.09    0.17
   1   7  -9    2.40    0.21
   0  -7  -9    0.44    0.12
   0   7   9    0.67    0.19
   0   7  -9    0.33    0.10
   0   7  -9    0.46    0.15
  -1  -7  -9   12.22    0.46
   1   7   9   12.64    0.51
  -1   7  -9   11.52    0.49
  -2  -7  -9    5.82    0.34
  -2   7  -9    5.41    0.36
   2   7   9    5.93    0.36
  -3  -7  -9    0.63    0.19
  -3  -7  -9    0.56    0.21
  -3   7  -9    1.05    0.23
   3   7   9    0.89    0.22
  -4  -7  -9    3.81    0.40
  -4  -7  -9    3.07    0.30
  -4   7  -9    3.42    0.33
   4   7   9    4.13    0.36
  -4  -8   9    0.51    0.23
  -4  -8   9    0.47    0.34
   4   8  -9    0.64    0.22
  -3  -8   9    8.49    0.45
  -3  -8   9    8.83    0.54
   3   8  -9    7.47    0.42
  -2  -8   9    0.52    0.18
  -2  -8   9    0.61    0.24
   2   8  -9    0.43    0.15
   2   8  -9    0.41    0.17
  -1  -8   9    1.61    0.20
  -1  -8   9    1.93    0.30
   1  -8  -9    1.89    0.17
   1   8  -9    2.14    0.22
   1   8  -9    1.91    0.18
   0  -8   9   27.53    0.86
   0  -8  -9   27.19    0.85
   0   8  -9   27.08    0.90
   0   8   9   29.15    0.95
  -1  -8  -9    0.09    0.15
   1   8   9   -0.02    0.18
  -1   8  -9    0.15    0.18
  -2  -8  -9   12.20    0.51
  -2   8  -9   11.61    0.53
   2   8   9   11.92    0.52
  -3  -8  -9    1.42    0.24
  -3   8  -9    1.39    0.25
   3   8   9    1.66    0.26
  -4  -8  -9   -0.04    0.22
   4   8   9    0.68    0.27
  -4   8  -9   -0.09    0.23
  -3  -9   9    0.21    0.29
  -3  -9   9    0.22    0.21
  -2  -9   9    2.35    0.25
  -2  -9   9    2.61    0.35
   2   9  -9    2.13    0.25
   1  -9  -9    0.06    0.14
  -1  -9   9    0.13    0.17
  -1  -9   9    0.23    0.24
   1   9  -9    0.51    0.19
   0  -9   9    2.51    0.23
   0  -9  -9    2.53    0.22
   0   9   9    2.60    0.30
   0   9  -9    3.06    0.28
  -1  -9  -9    6.32    0.37
  -1   9  -9    6.29    0.44
   1   9   9    6.80    0.46
  -2  -9  -9    4.05    0.30
  -2   9  -9    3.46    0.33
   2   9   9    4.01    0.34
  -3  -9  -9    0.14    0.22
  -3   9  -9    0.34    0.25
   3   9   9    0.09    0.22
  -3 -10   9    0.38    0.31
  -3 -10   9   -0.16    0.23
  -2 -10   9    2.55    0.29
  -2 -10   9    3.31    0.40
   2  10  -9    2.76    0.29
  -1 -10   9    0.19    0.19
  -1 -10   9   -0.02    0.29
   1  10  -9    0.17    0.21
   0 -10  -9    6.92    0.38
   0 -10   9    6.90    0.40
   0  10  -9    6.26    0.45
   0  10   9    6.22    0.45
   1 -10   9    0.37    0.17
  -1 -10  -9    0.28    0.19
   1  10   9    0.18    0.25
  -1  10  -9    0.14    0.22
  -2 -10  -9    0.96    0.24
   2  10   9    0.88    0.26
  -2  10  -9    0.52    0.25
  -3 -10  -9    0.49    0.25
   3  10   9    0.80    0.27
  -3  10  -9    1.03    0.29
  -2 -11   9    0.13    0.31
  -2 -11   9    0.59    0.25
  -1 -11   9    0.02    0.30
  -1 -11   9    0.29    0.21
   1  11  -9    0.14    0.23
   0 -11   9    0.45    0.20
   0 -11  -9    0.16    0.19
   0  11  -9    0.16    0.23
  -1 -11  -9    2.60    0.29
  -1  11  -9    2.38    0.32
  -2 -11  -9    0.35    0.24
  -2  11  -9    0.44    0.28
   2  11   9    1.11    0.30
   0 -12   9    0.31    0.36
   0 -12   9    0.52    0.23
   0 -12  -9    0.51    0.23
   0  12  -9    0.34    0.28
  -5   0  10    0.04    0.27
   5   0 -10   -0.06    0.20
   4   0 -10   11.24    0.46
  -4   0  10   11.16    0.51
   3   0 -10    0.13    0.09
  -3   0  10    0.02    0.14
   3   0 -10    0.07    0.12
   2   0 -10   44.92    1.27
  -2   0  10   44.59    1.24
  -2   0  10   47.45    1.29
   2   0 -10   43.84    1.26
   1   0 -10    0.00    0.07
   1   0 -10    0.03    0.08
  -1   0  10    0.00    0.07
   0   0 -10   83.66    2.28
   0   0  10   80.89    2.24
   0   0 -10   81.29    2.25
  -1   0 -10    0.07    0.09
  -1   0 -10   -0.10    0.07
   1   0  10   -0.05    0.07
  -1   0 -10   -0.02    0.10
   2   0  10    2.50    0.17
  -2   0 -10    2.35    0.21
  -2   0 -10    2.20    0.16
  -2   0 -10    2.58    0.21
   3   0  10    0.09    0.11
  -3   0 -10    0.18    0.17
  -3   0 -10    0.14    0.15
  -3   0 -10   -0.03    0.09
  -4   0 -10    9.83    0.55
  -4   0 -10   10.51    0.56
   4   0  10   10.31    0.43
  -5   0 -10   -0.35    0.32
   5   0  10    0.05    0.19
   5  -1 -10    0.09    0.20
  -5  -1  10    0.06    0.27
   5   1 -10    0.15    0.21
  -5   1  10   -0.10    0.26
  -4  -1  10    9.09    0.48
   4  -1 -10    8.86    0.40
   4   1 -10    9.02    0.40
  -4   1  10    9.08    0.47
   4   1 -10    8.70    0.36
  -3  -1  10    1.29    0.19
   3  -1 -10    1.31    0.13
  -3  -1  10    1.39    0.10
   3   1 -10    1.39    0.14
  -3   1  10    1.15    0.17
   3   1 -10    1.07    0.15
  -2  -1  10    0.46    0.08
   2  -1 -10    0.45    0.09
  -2   1  10    0.58    0.05
   2   1 -10    0.33    0.09
   2   1 -10    0.49    0.07
  -2   1  10    0.34    0.10
  -1  -1  10    0.10    0.08
   1  -1 -10    0.15    0.07
   1   1 -10    0.06    0.07
  -1   1  10    0.07    0.06
   1   1 -10    0.07    0.07
   0  -1 -10   87.01    2.33
   0  -1 -10   84.88    2.30
   0  -1  10   80.26    2.28
   0   1 -10   84.15    2.32
   0   1  10   81.98    2.30
   0   1 -10   84.35    2.29
  -1  -1 -10    0.22    0.08
  -1  -1 -10    0.05    0.10
  -1  -1 -10    0.19    0.09
   1  -1  10    0.19    0.07
  -1   1 -10    0.29    0.11
  -1   1 -10    0.07    0.07
   1   1  10    0.16    0.08
  -1   1 -10    0.23    0.10
   2  -1  10   69.07    1.92
  -2  -1 -10   70.88    1.96
  -2  -1 -10   69.00    1.96
  -2  -1 -10   71.76    2.02
  -2   1 -10   69.72    1.99
  -2   1 -10   71.83    1.99
   2   1  10   68.59    1.94
  -2   1 -10   70.78    1.93
  -3  -1 -10    0.71    0.18
  -3  -1 -10    0.61    0.13
   3  -1  10    0.71    0.13
  -3  -1 -10    0.47    0.18
  -3   1 -10    0.84    0.16
  -3   1 -10    0.80    0.20
   3   1  10    1.01    0.15
   4  -1  10    5.44    0.30
  -4  -1 -10    4.51    0.38
  -4   1 -10    4.90    0.43
   4   1  10    4.81    0.33
  -4   1 -10    4.88    0.34
   5  -1  10    0.02    0.19
  -5  -1 -10    0.09    0.30
  -5   1 -10   -0.36    0.30
   5   1  10   -0.09    0.19
  -5  -2  10    0.48    0.28
   5  -2 -10   -0.01    0.20
  -5   2  10   -0.26    0.25
   5   2 -10    0.18    0.21
   4  -2 -10    8.49    0.41
  -4  -2  10    8.45    0.47
  -4   2  10    9.37    0.46
   4   2 -10    8.58    0.41
   4   2 -10    8.21    0.37
   3  -2 -10    1.66    0.15
  -3  -2  10    1.60    0.21
  -3  -2  10    2.04    0.14
   3   2 -10    1.85    0.16
   3   2 -10    1.42    0.16
  -3   2  10    1.69    0.19
   2  -2 -10   63.32    1.77
  -2  -2  10   63.94    1.76
  -2  -2  10   64.74    1.81
  -2   2  10   64.60    1.77
   2   2 -10   62.22    1.77
   2   2 -10   63.93    1.74
   2   2 -10   64.70    1.77
  -1  -2  10   20.54    0.68
   1  -2 -10   21.11    0.64
   1   2 -10   22.56    0.65
   1   2 -10   21.65    0.65
  -1   2  10   22.27    0.61
   0  -2 -10   60.23    1.68
   0   2  10   58.84    1.71
   0   2 -10   61.31    1.67
   0   2 -10   62.33    1.70
  -1  -2 -10    1.71    0.14
   1  -2  10    1.78    0.12
  -1  -2 -10    1.88    0.13
  -1   2 -10    1.62    0.12
  -1   2 -10    1.75    0.16
   1   2  10    1.49    0.14
  -2  -2 -10    2.09    0.18
   2  -2  10    2.12    0.14
  -2  -2 -10    2.33    0.21
  -2  -2 -10    2.23    0.18
  -2   2 -10    2.21    0.13
  -2   2 -10    2.08    0.22
   2   2  10    2.07    0.16
  -2   2 -10    2.48    0.21
  -3  -2 -10    7.24    0.37
  -3  -2 -10    7.06    0.34
   3  -2  10    7.07    0.29
  -3  -2 -10    6.83    0.39
  -3   2 -10    7.12    0.41
   3   2  10    7.35    0.33
  -3   2 -10    7.21    0.35
   4  -2  10    7.25    0.34
  -4  -2 -10    8.11    0.46
   4   2  10    7.20    0.39
  -4   2 -10    7.25    0.39
  -4   2 -10    7.09    0.50
  -5  -2 -10    0.74    0.34
   5   2  10    0.52    0.24
  -5   2 -10    0.94    0.37
   5  -3 -10    0.61    0.22
  -5  -3  10    0.69    0.33
   5   3 -10    0.58    0.19
   5   3 -10    0.71    0.23
  -5   3  10    0.59    0.31
  -4  -3  10    5.27    0.42
   4  -3 -10    4.30    0.31
   4   3 -10    4.24    0.30
   4   3 -10    5.05    0.30
  -4   3  10    4.19    0.38
  -3  -3  10    4.58    0.23
  -3  -3  10    4.43    0.35
   3   3 -10    4.64    0.25
   3   3 -10    4.24    0.25
  -3   3  10    4.10    0.29
  -2  -3  10    1.50    0.14
   2  -3 -10    1.58    0.13
  -2  -3  10    1.60    0.19
   2   3 -10    2.04    0.15
   2   3 -10    1.63    0.13
   2   3 -10    1.50    0.14
  -2   3  10    1.71    0.15
  -1  -3  10    4.20    0.27
   1  -3 -10    4.55    0.19
   1   3 -10    4.50    0.21
   1   3 -10    4.58    0.21
   0  -3 -10   85.40    2.33
   0   3  10   83.77    2.38
   0   3 -10   87.12    2.36
   0   3 -10   85.71    2.33
   1  -3  10   10.96    0.34
  -1  -3 -10   11.01    0.35
  -1   3 -10   11.05    0.35
  -1   3 -10   11.09    0.41
   1   3  10   10.88    0.40
   2  -3  10   39.79    1.10
  -2  -3 -10   39.58    1.15
  -2  -3 -10   38.96    1.15
   2   3  10   41.12    1.16
  -2   3 -10   40.82    1.24
  -2   3 -10   39.69    1.18
  -2   3 -10   38.13    1.08
  -3  -3 -10   17.23    0.61
   3  -3  10   17.96    0.55
  -3  -3 -10   18.45    0.63
  -3  -3 -10   17.84    0.67
  -3   3 -10   17.79    0.64
   3   3  10   17.52    0.61
  -3   3 -10   18.10    0.71
  -4  -3 -10    1.31    0.27
   4   3  10    1.65    0.24
  -4   3 -10    1.27    0.33
  -4   3 -10    1.10    0.21
  -5  -3 -10    0.67    0.33
  -5   3 -10    0.19    0.36
   5   3  10    0.26    0.24
   5  -4 -10   -0.07    0.20
  -5  -4  10    0.05    0.31
   5   4 -10    0.18    0.19
   5   4 -10   -0.06    0.22
   4  -4 -10    4.75    0.32
  -4  -4  10    5.16    0.44
   4   4 -10    4.64    0.34
  -4   4  10    4.63    0.39
   4   4 -10    4.62    0.33
  -3  -4  10    2.86    0.23
  -3  -4  10    3.25    0.30
   3   4 -10    3.10    0.24
   3   4 -10    3.00    0.21
  -3   4  10    2.90    0.25
  -2  -4  10   56.29    1.61
   2  -4 -10   54.71    1.51
  -2  -4  10   54.82    1.54
   2   4 -10   54.23    1.52
  -2   4  10   53.94    1.53
   2   4 -10   55.11    1.54
   2   4 -10   55.57    1.53
  -1  -4  10   10.21    0.44
   1  -4 -10    9.34    0.32
   1   4 -10    9.54    0.34
   1   4 -10    9.65    0.34
   1   4 -10    9.75    0.31
   0  -4 -10    7.16    0.28
   0   4 -10    7.16    0.31
   0   4 -10    7.66    0.23
   0   4  10    7.59    0.35
   0   4 -10    7.60    0.27
  -1  -4 -10   14.70    0.49
  -1  -4 -10   14.45    0.45
  -1   4 -10   14.72    0.45
  -1   4 -10   15.28    0.52
   1   4  10   15.18    0.51
  -2  -4 -10   18.90    0.63
  -2  -4 -10   19.61    0.62
   2   4  10   19.64    0.64
  -2   4 -10   20.39    0.67
  -3  -4 -10    1.26    0.22
  -3  -4 -10    1.02    0.19
  -3  -4 -10    1.02    0.17
   3   4  10    0.90    0.19
  -3   4 -10    0.79    0.19
  -3   4 -10    0.95    0.26
  -4  -4 -10    5.99    0.36
  -4  -4 -10    5.92    0.44
  -4   4 -10    5.58    0.38
   4   4  10    5.89    0.41
  -4   4 -10    6.01    0.52
  -5  -4 -10    0.72    0.34
  -5   4 -10    0.42    0.38
   5   4  10    0.81    0.28
   5  -5 -10    0.50    0.22
  -5  -5  10    0.75    0.34
   5   5 -10    0.52    0.24
   5   5 -10    0.48    0.22
  -4  -5  10    1.44    0.31
  -4  -5  10    0.80    0.18
   4   5 -10    1.22    0.21
   4   5 -10    0.94    0.20
  -3  -5  10    7.96    0.45
  -3  -5  10    8.01    0.36
   3   5 -10    7.42    0.36
   3   5 -10    7.56    0.35
   2  -5 -10    1.49    0.11
  -2  -5  10    0.96    0.14
  -2  -5  10    1.77    0.23
   2   5 -10    1.30    0.13
   2   5 -10    1.24    0.15
   2   5 -10    1.48    0.14
  -1  -5  10    4.97    0.26
   1  -5 -10    4.94    0.21
  -1  -5  10    4.28    0.33
   1   5 -10    4.73    0.19
   1   5 -10    4.73    0.24
   1   5 -10    4.51    0.23
   0  -5 -10   16.10    0.51
   0   5 -10   16.10    0.54
   0   5 -10   16.09    0.50
   0   5  10   16.16    0.59
  -1  -5 -10    6.82    0.30
  -1  -5 -10    6.39    0.24
  -1   5 -10    6.63    0.23
   1   5  10    6.64    0.32
  -1   5 -10    6.75    0.32
  -2  -5 -10    0.15    0.13
  -2  -5 -10    0.18    0.12
   2   5  10    0.28    0.14
  -2   5 -10    0.48    0.16
  -3  -5 -10   11.02    0.47
  -3  -5 -10   11.62    0.48
   3   5  10   11.47    0.49
  -3   5 -10   11.58    0.61
  -3   5 -10   11.24    0.50
  -4  -5 -10    0.60    0.24
  -4  -5 -10    0.17    0.18
  -4   5 -10    0.94    0.34
   4   5  10    0.51    0.23
  -4   5 -10    0.52    0.20
   5  -6 -10    0.12    0.22
  -5  -6  10    0.22    0.36
   5   6 -10    0.38    0.22
   5   6 -10   -0.03    0.23
  -4  -6  10    0.11    0.17
  -4  -6  10    0.24    0.28
   4   6 -10    0.11    0.18
   4   6 -10    0.04    0.18
  -3  -6  10    2.92    0.31
  -3  -6  10    3.30    0.25
   3   6 -10    2.96    0.24
   3   6 -10    3.48    0.24
  -2  -6  10    7.59    0.43
  -2  -6  10    7.02    0.34
   2   6 -10    7.30    0.29
   2   6 -10    6.36    0.31
   2   6 -10    6.48    0.30
   1  -6 -10   18.52    0.59
  -1  -6  10   19.92    0.63
  -1  -6  10   20.83    0.74
   1   6 -10   19.67    0.56
   1   6 -10   19.08    0.63
   1   6 -10   18.25    0.60
   0  -6 -10    0.17    0.10
   0   6  10    0.09    0.15
   0   6 -10    0.24    0.09
   0   6 -10    0.13    0.12
  -1  -6 -10   29.72    0.90
  -1   6 -10   29.18    0.93
  -1   6 -10   29.92    0.84
   1   6  10   30.70    0.95
  -2  -6 -10   10.36    0.41
  -2  -6 -10   11.36    0.45
   2   6  10   11.24    0.46
  -2   6 -10   10.36    0.47
  -3  -6 -10   -0.04    0.17
  -3  -6 -10    0.07    0.18
  -3   6 -10    0.31    0.18
   3   6  10    0.17    0.18
  -4  -6 -10    2.64    0.32
  -4  -6 -10    1.31    0.24
  -4   6 -10    2.04    0.27
   4   6  10    2.34    0.30
  -4  -7  10    0.17    0.31
  -4  -7  10    0.02    0.20
   4   7 -10    0.28    0.20
   4   7 -10    0.39    0.20
  -3  -7  10    2.27    0.32
  -3  -7  10    2.51    0.25
   3   7 -10    2.02    0.21
   3   7 -10    2.51    0.24
  -2  -7  10   11.16    0.55
  -2  -7  10   10.65    0.46
   2   7 -10   11.27    0.44
   2   7 -10   10.81    0.44
   2   7 -10   11.19    0.42
   1  -7 -10    0.22    0.11
  -1  -7  10    0.06    0.13
  -1  -7  10    0.47    0.23
   1   7 -10    0.20    0.12
   1   7 -10    0.25    0.14
   0  -7 -10   22.49    0.71
   0   7 -10   22.20    0.68
   0   7  10   24.07    0.80
   0   7 -10   22.65    0.76
  -1  -7 -10    0.74    0.15
   1   7  10    0.88    0.21
  -1   7 -10    0.73    0.18
  -2  -7 -10    1.78    0.21
  -2   7 -10    1.50    0.22
   2   7  10    1.68    0.23
  -3  -7 -10    3.27    0.28
  -3   7 -10    4.35    0.34
   3   7  10    3.26    0.31
  -4  -7 -10    2.10    0.27
  -4   7 -10    1.96    0.29
   4   7  10    2.20    0.30
  -4  -8  10   -0.04    0.31
  -4  -8  10   -0.29    0.21
   4   8 -10    0.30    0.22
   4   8 -10    0.26    0.21
  -3  -8  10   -0.11    0.18
  -3  -8  10   -0.06    0.27
   3   8 -10    0.19    0.18
  -2  -8  10    0.97    0.29
  -2  -8  10    0.96    0.20
   2   8 -10    1.00    0.18
   2   8 -10    1.20    0.19
  -1  -8  10    2.23    0.33
  -1  -8  10    2.47    0.23
   1  -8 -10    2.76    0.20
   1   8 -10    3.15    0.24
   1   8 -10    2.92    0.25
   0  -8  10    2.32    0.22
   0  -8 -10    2.64    0.21
   0   8 -10    2.59    0.25
   0   8  10    2.51    0.28
  -1  -8 -10    8.38    0.39
  -1   8 -10    8.30    0.43
   1   8  10    7.61    0.45
  -2  -8 -10    4.35    0.31
  -2   8 -10    4.27    0.37
   2   8  10    3.56    0.32
  -3  -8 -10    0.96    0.23
   3   8  10    0.76    0.24
  -3   8 -10    0.87    0.25
  -4  -8 -10    0.12    0.24
   4   8  10    0.55    0.28
  -4   8 -10    0.49    0.26
  -3  -9  10    2.83    0.30
  -3  -9  10    3.12    0.41
  -2  -9  10    2.04    0.34
  -2  -9  10    2.44    0.26
   2   9 -10    2.64    0.26
  -1  -9  10    1.10    0.30
  -1  -9  10    1.27    0.21
   1  -9 -10    1.55    0.18
   1   9 -10    1.31    0.22
   0  -9  10    1.22    0.20
   0  -9 -10    1.85    0.20
   0   9 -10    1.65    0.24
   0   9  10    1.16    0.27
  -1  -9 -10    0.08    0.17
   1   9  10    0.61    0.24
  -1   9 -10    0.20    0.21
  -2  -9 -10    0.33    0.20
   2   9  10    0.92    0.25
  -2   9 -10    0.59    0.24
  -3  -9 -10    1.87    0.28
  -3   9 -10    2.38    0.32
   3   9  10    2.37    0.32
  -3 -10  10    0.24    0.25
  -3 -10  10    0.96    0.35
  -2 -10  10    0.26    0.30
  -2 -10  10    0.12    0.22
   2  10 -10    0.31    0.21
  -1 -10  10    1.26    0.33
  -1 -10  10    1.11    0.22
   1  10 -10    1.63    0.25
   0 -10 -10    6.04    0.38
   0 -10  10    6.08    0.40
   0  10  10    6.31    0.46
   0  10 -10    6.39    0.43
   1 -10  10    5.29    0.36
  -1 -10 -10    5.29    0.38
   1  10  10    5.77    0.45
  -1  10 -10    5.46    0.43
  -2 -10 -10    1.94    0.27
  -2  10 -10    2.34    0.32
   2  10  10    2.19    0.32
  -2 -11  10    0.15    0.33
  -2 -11  10   -0.17    0.23
  -1 -11  10    2.60    0.29
  -1 -11  10    2.25    0.40
   1  11 -10    2.97    0.32
   0 -11 -10    0.14    0.19
   0 -11  10    0.33    0.21
   0  11 -10    0.64    0.26
  -1 -11 -10    0.65    0.23
  -1  11 -10    0.43    0.26
   1  11  10    0.93    0.32
   2  11  10    1.07    0.31
  -2  11 -10    0.42    0.27
  -5   0  11    1.69    0.33
   5   0 -11    1.71    0.26
   4   0 -11   -0.01    0.16
  -4   0  11    0.19    0.20
   3   0 -11  185.96    4.92
  -3   0  11  179.24    4.97
  -2   0  11    0.00    0.10
  -2   0  11   -0.06    0.06
   2   0 -11   -0.06    0.07
   2   0 -11   -0.11    0.09
   1   0 -11  117.31    3.16
   1   0 -11  109.11    3.14
  -1   0  11  120.05    3.13
   0   0 -11    0.12    0.10
   0   0  11    0.20    0.08
   0   0 -11    0.13    0.08
  -1   0 -11   19.08    0.61
  -1   0 -11   19.84    0.62
  -1   0 -11   19.51    0.66
   1   0  11   19.44    0.60
  -2   0 -11   -0.10    0.12
  -2   0 -11    0.11    0.14
  -2   0 -11    0.05    0.09
   2   0  11   -0.05    0.08
  -3   0 -11   65.30    1.86
  -3   0 -11   64.51    1.87
  -3   0 -11   60.45    1.77
   3   0  11   65.42    1.79
  -4   0 -11    0.36    0.25
   4   0  11   -0.01    0.15
  -4   0 -11    0.22    0.18
   5   0  11    6.90    0.41
  -5   0 -11    7.67    0.60
  -5  -1  11    3.37    0.40
   5  -1 -11    2.23    0.28
  -5   1  11    2.75    0.36
   5   1 -11    2.42    0.28
  -4  -1  11   -0.26    0.20
   4  -1 -11    0.04    0.16
   4   1 -11   -0.09    0.12
   4   1 -11    0.17    0.16
  -4   1  11    0.09    0.20
  -3  -1  11    2.98    0.15
   3  -1 -11    2.58    0.20
  -3  -1  11    2.60    0.24
   3   1 -11    2.86    0.21
  -3   1  11    2.47    0.22
   3   1 -11    2.83    0.21
  -2  -1  11   -0.04    0.07
   2  -1 -11   -0.01    0.09
  -2  -1  11    0.01    0.10
   2   1 -11    0.00    0.09
   2   1 -11    0.00    0.07
  -2   1  11    0.03    0.05
  -2   1  11    0.15    0.09
  -1  -1  11  112.62    3.09
   1  -1 -11  108.91    3.08
  -1   1  11  115.38    3.05
   1   1 -11  114.33    3.09
   1   1 -11  114.08    3.08
   0  -1 -11   -0.11    0.09
   0  -1 -11    0.03    0.08
   0  -1  11   -0.06    0.07
   0   1 -11    0.02    0.07
   0   1  11    0.04    0.09
   0   1 -11   -0.06    0.09
  -1  -1 -11  131.10    3.58
  -1  -1 -11  130.48    3.64
  -1  -1 -11  134.94    3.60
   1  -1  11  132.78    3.57
  -1   1 -11  136.21    3.64
   1   1  11  131.83    3.59
  -1   1 -11  128.17    3.58
  -2  -1 -11    0.40    0.16
  -2  -1 -11    0.63    0.13
  -2  -1 -11    0.61    0.13
   2  -1  11    0.39    0.10
  -2   1 -11    0.43    0.14
  -2   1 -11    0.57    0.10
  -2   1 -11    0.84    0.17
   2   1  11    0.39    0.11
  -3  -1 -11   10.45    0.50
   3  -1  11   11.33    0.41
  -3  -1 -11   12.66    0.49
  -3  -1 -11   11.31    0.43
  -3   1 -11   11.63    0.49
   3   1  11   11.54    0.43
  -3   1 -11   10.33    0.50
   4  -1  11   -0.21    0.14
  -4  -1 -11   -0.05    0.23
  -4   1 -11    0.10    0.18
  -4   1 -11   -0.04    0.25
   4   1  11    0.04    0.16
   5  -1  11    0.99    0.21
  -5  -1 -11    1.58    0.37
  -5   1 -11    0.85    0.37
   5   1  11    1.36    0.24
   5  -2 -11    0.89    0.23
  -5  -2  11    0.97    0.32
  -5   2  11    0.82    0.31
   5   2 -11    0.92    0.24
  -4  -2  11    0.80    0.24
   4  -2 -11    0.52    0.18
   4   2 -11    0.87    0.18
   4   2 -11    0.89    0.16
  -4   2  11    0.77    0.22
  -3  -2  11   70.24    1.90
   3  -2 -11   63.75    1.92
  -3  -2  11   68.57    1.99
   3   2 -11   73.95    1.93
   3   2 -11   69.24    1.94
  -3   2  11   69.97    1.96
   2  -2 -11    0.40    0.10
  -2  -2  11    0.38    0.09
  -2  -2  11    0.47    0.14
   2   2 -11    0.32    0.10
  -2   2  11    0.38    0.10
   2   2 -11    0.36    0.08
  -1  -2  11   23.49    0.75
   1  -2 -11   24.54    0.72
   1   2 -11   23.76    0.71
  -1   2  11   24.24    0.67
   1   2 -11   24.23    0.72
   0  -2 -11    4.03    0.21
   0   2 -11    4.23    0.21
   0   2 -11    4.30    0.23
   0   2  11    4.20    0.23
  -1  -2 -11    5.46    0.22
   1  -2  11    5.02    0.22
   1   2  11    4.93    0.25
  -1   2 -11    5.43    0.23
  -1   2 -11    6.28    0.29
   2  -2  11   16.18    0.50
  -2  -2 -11   16.50    0.54
  -2  -2 -11   16.62    0.56
  -2  -2 -11   16.34    0.60
   2   2  11   16.25    0.54
  -2   2 -11   17.44    0.59
  -2   2 -11   16.06    0.61
  -2   2 -11   16.27    0.50
   3  -2  11   28.22    0.83
  -3  -2 -11   29.49    0.91
  -3  -2 -11   27.56    0.94
  -3  -2 -11   27.35    0.88
  -3   2 -11   27.78    0.91
   3   2  11   27.76    0.87
  -3   2 -11   28.28    0.96
   4  -2  11    2.25    0.21
  -4  -2 -11    2.44    0.32
  -4   2 -11    1.90    0.25
  -4   2 -11    2.25    0.34
   4   2  11    2.61    0.25
  -5  -2 -11    3.68    0.45
   5   2  11    4.41    0.35
  -5   2 -11    3.57    0.46
   5  -3 -11    2.97    0.30
  -5  -3  11    2.84    0.41
   5   3 -11    3.02    0.30
  -5   3  11    3.08    0.41
   5   3 -11    2.52    0.25
   4  -3 -11    0.12    0.17
  -4  -3  11    0.09    0.23
   4   3 -11   -0.15    0.14
  -4   3  11    0.04    0.21
   4   3 -11    0.31    0.17
  -3  -3  11    6.02    0.38
  -3  -3  11    6.22    0.28
  -3   3  11    5.61    0.32
   3   3 -11    5.82    0.30
   3   3 -11    6.33    0.30
  -2  -3  11    4.43    0.28
  -2  -3  11    3.81    0.22
   2  -3 -11    4.19    0.20
   2   3 -11    4.09    0.23
   2   3 -11    3.96    0.19
   2   3 -11    3.95    0.20
  -2   3  11    4.11    0.20
   1  -3 -11   56.71    1.60
  -1  -3  11   57.34    1.68
   1   3 -11   60.57    1.62
   1   3 -11   57.54    1.62
   0  -3 -11   28.33    0.85
   0   3 -11   29.61    0.85
   0   3 -11   28.95    0.88
   0   3  11   29.81    0.90
   1  -3  11  106.71    2.93
  -1  -3 -11  107.85    2.94
  -1  -3 -11  109.20    2.98
  -1   3 -11  109.15    3.01
  -1   3 -11  113.37    2.95
   1   3  11  107.60    2.99
  -2  -3 -11    8.97    0.35
  -2  -3 -11    9.03    0.42
  -2  -3 -11    8.42    0.36
   2  -3  11    8.51    0.30
  -2   3 -11    8.87    0.45
  -2   3 -11    9.03    0.28
  -2   3 -11    8.69    0.39
   2   3  11    8.76    0.36
  -3  -3 -11    7.01    0.40
   3  -3  11    6.65    0.28
  -3  -3 -11    6.33    0.34
  -3  -3 -11    6.31    0.37
  -3   3 -11    6.79    0.45
  -3   3 -11    6.42    0.36
   3   3  11    6.81    0.36
  -4  -3 -11    0.39    0.24
   4   3  11    0.30    0.19
  -4   3 -11    0.20    0.19
  -4   3 -11    0.04    0.28
  -5  -3 -11    0.40    0.32
  -5   3 -11    0.92    0.39
   5   3  11    0.42    0.25
   5  -4 -11   -0.21    0.20
  -5  -4  11    0.20    0.32
   5   4 -11   -0.14    0.19
   5   4 -11   -0.10    0.21
  -4  -4  11    5.58    0.44
   4   4 -11    4.85    0.35
   4   4 -11    4.92    0.33
  -3  -4  11   14.51    0.51
  -3  -4  11   14.38    0.61
   3   4 -11   15.20    0.53
   3   4 -11   14.34    0.51
  -3   4  11   15.34    0.64
   2  -4 -11    0.72    0.09
  -2  -4  11    0.45    0.12
  -2  -4  11    0.64    0.18
   2   4 -11    0.73    0.13
   2   4 -11    0.60    0.11
  -2   4  11    0.62    0.12
   2   4 -11    0.48    0.10
   1  -4 -11   13.81    0.43
   1   4 -11   13.05    0.44
   1   4 -11   13.23    0.45
   1   4 -11   13.01    0.41
   0  -4 -11    0.46    0.10
   0   4 -11    0.41    0.09
   0   4  11    0.70    0.15
   0   4 -11    0.46    0.12
  -1  -4 -11    1.72    0.13
  -1  -4 -11    1.54    0.14
  -1   4 -11    1.70    0.18
  -1   4 -11    1.61    0.13
   1   4  11    1.51    0.17
  -2  -4 -11    5.96    0.28
  -2  -4 -11    6.08    0.30
   2   4  11    6.14    0.31
  -2   4 -11    5.72    0.33
  -3  -4 -11    8.07    0.45
  -3  -4 -11    8.10    0.40
  -3  -4 -11    7.98    0.39
   3   4  11    8.23    0.40
  -3   4 -11    7.39    0.50
  -3   4 -11    8.01    0.41
  -4  -4 -11    1.45    0.22
  -4  -4 -11    1.14    0.27
  -4   4 -11    1.36    0.24
  -4   4 -11    1.43    0.35
   4   4  11    1.88    0.26
  -5  -4 -11    1.50    0.35
  -5   4 -11    2.01    0.44
   5   4  11    1.68    0.30
   5  -5 -11    0.56    0.23
  -5  -5  11    0.88    0.37
   5   5 -11    0.58    0.24
   5   5 -11    0.42    0.22
  -4  -5  11    0.45    0.17
  -4  -5  11    0.80    0.30
   4   5 -11    0.65    0.20
   4   5 -11    0.71    0.20
  -3  -5  11    0.20    0.21
  -3  -5  11    0.45    0.15
   3   5 -11    0.42    0.14
   3   5 -11    0.64    0.16
  -2  -5  11    6.49    0.32
  -2  -5  11    6.84    0.39
   2  -5 -11    6.39    0.26
   2   5 -11    6.87    0.28
   2   5 -11    6.75    0.31
   2   5 -11    6.62    0.28
   1  -5 -11   10.79    0.37
   1   5 -11   11.19    0.41
   1   5 -11   10.67    0.39
   1   5 -11   11.16    0.35
   0  -5 -11   18.55    0.57
   0   5 -11   17.30    0.60
   0   5  11   19.06    0.65
   0   5 -11   17.12    0.55
  -1  -5 -11   29.45    0.86
  -1  -5 -11   28.07    0.81
   1   5  11   28.49    0.90
  -1   5 -11   27.77    0.81
  -1   5 -11   28.53    0.89
  -2  -5 -11    6.27    0.33
  -2  -5 -11    6.42    0.29
   2   5  11    5.86    0.33
  -2   5 -11    6.03    0.35
  -3  -5 -11    1.73    0.22
  -3  -5 -11    1.10    0.19
  -3  -5 -11    1.66    0.25
   3   5  11    1.59    0.23
  -3   5 -11    1.25    0.22
  -4  -5 -11    0.45    0.20
  -4  -5 -11    0.76    0.26
   4   5  11    0.83    0.25
  -4   5 -11    0.89    0.35
  -4   5 -11    0.67    0.22
   5   6 -11    0.34    0.23
  -4  -6  11    9.51    0.44
  -4  -6  11    9.52    0.60
   4   6 -11    9.74    0.48
   4   6 -11    9.39    0.46
  -3  -6  11    1.95    0.21
  -3  -6  11    2.06    0.30
   3   6 -11    1.74    0.20
   3   6 -11    1.77    0.22
  -2  -6  11    1.88    0.27
  -2  -6  11    1.91    0.19
   2   6 -11    1.76    0.17
   2   6 -11    1.90    0.19
   2   6 -11    2.12    0.16
  -1  -6  11    4.77    0.38
   1  -6 -11    4.60    0.22
  -1  -6  11    4.70    0.28
   1   6 -11    4.71    0.28
   1   6 -11    4.48    0.25
   0  -6 -11   10.45    0.38
   0   6 -11   10.15    0.42
   0   6 -11   10.23    0.36
   0   6  11    9.76    0.46
  -1  -6 -11    1.18    0.16
  -1   6 -11    1.70    0.13
   1   6  11    1.58    0.21
  -1   6 -11    1.57    0.19
  -2  -6 -11   11.46    0.46
  -2   6 -11   10.97    0.48
   2   6  11   10.84    0.47
  -3  -6 -11    1.01    0.21
  -3  -6 -11    1.15    0.21
   3   6  11    1.08    0.23
  -3   6 -11    1.09    0.22
  -4  -6 -11    1.71    0.30
  -4  -6 -11    1.28    0.24
   4   6  11    2.05    0.30
  -4   6 -11    1.69    0.27
  -4  -7  11    5.06    0.47
  -4  -7  11    4.81    0.38
   4   7 -11    4.98    0.37
   4   7 -11    4.52    0.34
  -3  -7  11    1.83    0.33
  -3  -7  11    1.53    0.22
   3   7 -11    1.72    0.22
   3   7 -11    1.85    0.20
  -2  -7  11   28.44    1.00
  -2  -7  11   27.95    0.89
   2   7 -11   28.76    0.88
   2   7 -11   27.25    0.88
  -1  -7  11    0.97    0.26
   1  -7 -11    0.88    0.13
  -1  -7  11    0.54    0.16
   1   7 -11    0.81    0.14
   1   7 -11    0.78    0.16
   0  -7 -11    9.43    0.37
   0   7 -11    8.73    0.41
   0   7 -11    8.80    0.34
   0   7  11    9.55    0.46
  -1  -7 -11    5.68    0.32
   1   7  11    5.65    0.38
  -1   7 -11    5.83    0.36
  -2  -7 -11    0.88    0.19
   2   7  11    1.04    0.22
  -2   7 -11    0.83    0.21
  -3  -7 -11    0.64    0.21
   3   7  11    0.70    0.23
  -3   7 -11    0.91    0.24
  -4  -7 -11    1.78    0.27
  -4   7 -11    1.79    0.30
   4   7  11    2.36    0.33
  -4  -8  11    2.09    0.28
  -4  -8  11    2.26    0.41
   4   8 -11    2.34    0.29
  -3  -8  11    0.24    0.30
  -3  -8  11    0.39    0.21
   3   8 -11    0.15    0.19
  -2  -8  11    0.51    0.26
  -2  -8  11   -0.03    0.18
   2   8 -11   -0.09    0.15
   2   8 -11    0.07    0.16
  -1  -8  11    0.62    0.27
   1  -8 -11    0.31    0.13
  -1  -8  11    0.29    0.17
   1   8 -11    0.47    0.14
   1   8 -11    0.23    0.17
   0  -8 -11    8.33    0.37
   0   8 -11    8.06    0.42
   0   8 -11    7.89    0.33
   0   8  11    9.30    0.49
  -1  -8 -11    0.80    0.17
   1   8  11    0.85    0.25
  -1   8 -11    1.26    0.23
  -2  -8 -11    5.03    0.37
   2   8  11    4.75    0.36
  -2   8 -11    5.01    0.39
  -3  -8 -11    0.23    0.22
  -3   8 -11    0.63    0.23
   3   8  11    0.16    0.23
  -3  -9  11    1.85    0.37
  -3  -9  11    1.67    0.27
   3   9 -11    1.62    0.24
  -2  -9  11   21.43    0.89
  -2  -9  11   22.14    0.78
   2   9 -11   21.08    0.74
   2   9 -11   21.79    0.76
  -1  -9  11    6.01    0.38
   1  -9 -11    5.53    0.31
  -1  -9  11    5.12    0.44
   1   9 -11    5.60    0.37
   0  -9  11    3.55    0.27
   0  -9 -11    3.16    0.25
   0   9 -11    3.77    0.32
   0   9  11    3.66    0.35
  -1  -9 -11    1.14    0.21
   1   9  11    0.97    0.27
  -1   9 -11    0.83    0.24
  -2  -9 -11    2.47    0.27
  -2   9 -11    3.16    0.33
   2   9  11    3.27    0.34
  -3  -9 -11    1.21    0.26
   3   9  11    1.59    0.29
  -3   9 -11    1.46    0.29
  -3 -10  11    0.02    0.24
  -3 -10  11    0.12    0.33
  -2 -10  11    0.39    0.23
  -2 -10  11   -0.15    0.31
  -1 -10  11    0.23    0.30
  -1 -10  11    0.16    0.20
   1  10 -11    0.26    0.22
   0 -10 -11   10.77    0.48
   0 -10  11   10.92    0.51
   0  10 -11   10.59    0.54
   0  10  11   10.41    0.57
   1 -10  11    0.60    0.19
  -1 -10 -11    0.29    0.19
   1  10  11    0.28    0.25
  -1  10 -11    0.31    0.24
  -2 -10 -11    3.95    0.34
   2  10  11    4.47    0.40
  -2  10 -11    3.66    0.37
  -2 -11  11    1.66    0.30
  -2 -11  11    1.52    0.40
  -1 -11  11    0.80    0.25
  -1 -11  11    0.73    0.35
   1  11 -11    0.49    0.24
   0 -11 -11    0.31    0.20
   0 -11  11    0.41    0.21
   0  11 -11    0.12    0.24
  -1 -11 -11   -0.08    0.21
  -1  11 -11    0.21    0.26
   1  11  11    0.53    0.30
  -5   0  12    0.17    0.28
   5   0 -12   -0.19    0.21
  -4   0  12   -0.02    0.20
   4   0 -12    0.09    0.16
   3   0 -12   -0.06    0.11
  -3   0  12    0.19    0.15
   2   0 -12   16.32    0.54
   2   0 -12   16.06    0.55
  -2   0  12   17.91    0.51
  -2   0  12   17.60    0.56
   1   0 -12    0.08    0.09
  -1   0  12   -0.08    0.08
   1   0 -12    0.04    0.10
   0   0 -12  106.28    2.90
   0   0 -12  109.89    2.94
   0   0  12  101.36    2.88
  -1   0 -12    0.08    0.10
  -1   0 -12    0.02    0.08
  -1   0 -12   -0.02    0.12
   1   0  12    0.04    0.09
  -2   0 -12    2.92    0.25
   2   0  12    3.21    0.20
  -2   0 -12    3.04    0.22
  -2   0 -12    3.02    0.24
   3   0  12    0.01    0.13
  -3   0 -12    0.21    0.11
  -3   0 -12    0.27    0.18
  -3   0 -12    0.13    0.18
  -4   0 -12    2.26    0.33
  -4   0 -12    1.83    0.25
   4   0  12    1.76    0.21
  -5   0 -12    0.22    0.33
   5   0  12   -0.02    0.20
  -5  -1  12    0.32    0.28
   5  -1 -12    0.85    0.24
   5   1 -12    0.80    0.23
  -5   1  12    0.41    0.29
  -4  -1  12    7.93    0.45
   4  -1 -12    6.29    0.38
   4   1 -12    7.38    0.38
  -4   1  12    7.35    0.44
   4   1 -12    7.33    0.35
   3  -1 -12    3.96    0.25
  -3  -1  12    4.66    0.32
  -3  -1  12    4.21    0.19
  -3   1  12    4.82    0.29
   3   1 -12    4.15    0.25
   3   1 -12    4.05    0.27
  -2  -1  12    0.55    0.09
  -2  -1  12    0.56    0.13
   2  -1 -12    0.33    0.11
   2  -1 -12    0.71    0.11
   2   1 -12    0.48    0.09
  -2   1  12    0.51    0.07
  -2   1  12    0.59    0.11
   2   1 -12    0.45    0.11
   1  -1 -12    4.47    0.23
  -1  -1  12    3.82    0.22
   1  -1 -12    4.50    0.23
   1   1 -12    4.14    0.23
   1   1 -12    4.16    0.23
  -1   1  12    4.27    0.18
   0  -1  12   62.13    1.75
   0  -1 -12   65.43    1.81
   0  -1 -12   64.28    1.78
   0   1  12   65.17    1.78
   0   1 -12   59.27    1.76
   0   1 -12   63.38    1.80
  -1  -1 -12    0.01    0.09
   1  -1  12    0.01    0.08
  -1  -1 -12   -0.07    0.11
  -1  -1 -12    0.06    0.10
  -1   1 -12   -0.08    0.11
  -1   1 -12   -0.06    0.08
   1   1  12    0.08    0.09
  -2  -1 -12   14.14    0.50
   2  -1  12   14.58    0.46
  -2  -1 -12   14.51    0.57
  -2  -1 -12   14.98    0.51
  -2   1 -12   14.28    0.54
  -2   1 -12   13.56    0.54
   2   1  12   13.82    0.48
  -2   1 -12   13.30    0.47
  -3  -1 -12    0.53    0.14
  -3  -1 -12    0.26    0.18
   3  -1  12    0.49    0.13
  -3  -1 -12    0.46    0.20
   3   1  12    0.45    0.15
  -3   1 -12    0.07    0.20
  -3   1 -12    0.41    0.18
  -4  -1 -12    0.13    0.23
   4  -1  12    0.19    0.15
  -4  -1 -12    0.35    0.26
   4   1  12   -0.02    0.16
  -4   1 -12    0.51    0.27
  -4   1 -12    0.16    0.19
  -5  -1 -12   -0.12    0.34
  -5   1 -12    0.14    0.33
   5   1  12    0.44    0.22
  -5  -2  12    2.12    0.36
   5  -2 -12    2.59    0.29
   5   2 -12    2.56    0.29
  -5   2  12    1.90    0.34
   4  -2 -12    3.03    0.26
  -4  -2  12    3.13    0.32
  -4   2  12    3.34    0.31
   4   2 -12    3.02    0.23
   4   2 -12    2.88    0.26
  -3  -2  12   10.61    0.37
  -3  -2  12   10.65    0.47
   3  -2 -12    9.41    0.39
  -3   2  12   10.45    0.43
   3   2 -12   10.53    0.41
   3   2 -12   11.01    0.41
  -2  -2  12   35.73    1.02
  -2  -2  12   35.43    1.07
   2  -2 -12   33.69    1.02
   2   2 -12   36.07    1.03
  -2   2  12   35.29    0.95
   2   2 -12   35.39    1.00
  -2   2  12   35.86    1.01
  -1  -2  12    7.27    0.35
   1  -2 -12    7.76    0.30
   1   2 -12    8.13    0.31
   1   2 -12    7.71    0.30
  -1   2  12    7.51    0.25
   0  -2 -12   28.76    0.87
   0   2 -12   29.64    0.87
   0   2  12   30.03    0.90
   0   2 -12   29.01    0.89
   1  -2  12   23.43    0.69
  -1  -2 -12   22.92    0.77
  -1  -2 -12   23.12    0.72
  -1  -2 -12   22.67    0.69
  -1   2 -12   23.44    0.70
  -1   2 -12   24.64    0.76
   1   2  12   22.92    0.73
   2  -2  12   23.60    0.69
  -2  -2 -12   24.14    0.75
  -2  -2 -12   23.07    0.73
  -2  -2 -12   23.12    0.79
   2   2  12   23.58    0.73
  -2   2 -12   23.07    0.79
  -2   2 -12   23.41    0.69
  -2   2 -12   22.43    0.77
   3  -2  12    3.77    0.23
  -3  -2 -12    3.45    0.30
  -3  -2 -12    3.86    0.29
  -3  -2 -12    3.66    0.31
   3   2  12    3.46    0.27
  -3   2 -12    3.87    0.33
  -3   2 -12    4.53    0.36
  -4  -2 -12    3.74    0.36
   4  -2  12    3.46    0.30
  -4   2 -12    3.23    0.30
   4   2  12    3.55    0.29
  -4   2 -12    3.60    0.40
  -5  -2 -12    0.31    0.34
   5   2  12    0.34    0.23
  -5   2 -12    0.37    0.36
  -5  -3  12    2.38    0.40
   5  -3 -12    1.52    0.27
   5   3 -12    1.54    0.27
   5   3 -12    1.65    0.24
  -4  -3  12    7.50    0.49
   4  -3 -12    6.60    0.38
   4   3 -12    7.45    0.37
   4   3 -12    6.66    0.37
  -4   3  12    6.33    0.42
  -3  -3  12   16.83    0.64
  -3  -3  12   16.39    0.54
  -3   3  12   16.20    0.58
   3   3 -12   17.09    0.56
   3   3 -12   16.22    0.56
  -2  -3  12    0.71    0.17
  -2  -3  12    0.78    0.12
   2  -3 -12    0.82    0.11
   2   3 -12    0.72    0.10
   2   3 -12    0.79    0.12
   2   3 -12    1.03    0.14
  -2   3  12    0.75    0.11
   1  -3 -12   41.29    1.17
   1   3 -12   41.10    1.18
   1   3 -12   41.16    1.18
   0  -3 -12   25.59    0.76
   0   3 -12   25.63    0.79
   0   3 -12   25.01    0.76
   0   3  12   26.14    0.81
  -1  -3 -12    0.43    0.09
  -1  -3 -12    0.40    0.11
   1  -3  12    0.38    0.08
  -1   3 -12    0.57    0.14
   1   3  12    0.54    0.13
  -1   3 -12    0.52    0.09
  -2  -3 -12   12.76    0.54
   2  -3  12   12.85    0.41
  -2  -3 -12   12.86    0.46
  -2  -3 -12   12.71    0.48
  -2   3 -12   13.42    0.52
  -2   3 -12   13.16    0.40
  -2   3 -12   12.97    0.56
   2   3  12   12.95    0.47
  -3  -3 -12    2.20    0.22
  -3  -3 -12    2.08    0.26
  -3  -3 -12    2.04    0.24
  -3   3 -12    2.19    0.24
   3   3  12    2.11    0.22
  -3   3 -12    1.55    0.29
  -4  -3 -12    0.56    0.26
  -4   3 -12    0.31    0.29
  -4   3 -12    0.54    0.21
   4   3  12    0.66    0.21
  -5  -3 -12    1.93    0.38
   5   3  12    2.30    0.31
  -5   3 -12    2.38    0.45
  -5  -4  12    2.85    0.43
   5  -4 -12    2.70    0.31
   5   4 -12    2.97    0.31
   5   4 -12    2.62    0.27
  -4  -4  12    4.24    0.40
   4   4 -12    3.52    0.28
   4   4 -12    3.71    0.27
  -3  -4  12    1.34    0.17
  -3  -4  12    1.54    0.25
   3   4 -12    1.30    0.17
   3   4 -12    1.36    0.18
  -2  -4  12   33.05    1.00
  -2  -4  12   33.59    1.08
   2  -4 -12   33.19    0.97
   2   4 -12   33.68    0.98
   2   4 -12   35.25    1.01
   2   4 -12   35.00    0.98
   1  -4 -12   49.58    1.41
   1   4 -12   50.25    1.39
   1   4 -12   51.89    1.44
   1   4 -12   50.73    1.43
   0  -4 -12   28.78    0.85
   0   4 -12   29.50    0.84
   0   4 -12   27.49    0.88
   0   4  12   29.64    0.91
  -1  -4 -12   63.05    1.75
  -1  -4 -12   66.77    1.80
  -1   4 -12   64.11    1.76
  -1   4 -12   63.01    1.83
   1   4  12   63.47    1.83
  -2  -4 -12    8.35    0.36
  -2  -4 -12    7.48    0.32
   2   4  12    7.56    0.36
  -2   4 -12    8.04    0.39
  -3  -4 -12    9.09    0.48
  -3  -4 -12    9.16    0.42
  -3  -4 -12    9.13    0.42
  -3   4 -12    7.99    0.53
  -3   4 -12    8.89    0.46
   3   4  12    8.68    0.42
  -4  -4 -12    2.18    0.31
  -4  -4 -12    1.77    0.24
  -4   4 -12    1.90    0.26
   4   4  12    1.86    0.27
  -4   4 -12    1.62    0.37
   5  -5 -12    1.75    0.28
  -5  -5  12    1.96    0.41
   5   5 -12    1.72    0.29
   5   5 -12    2.22    0.28
  -4  -5  12   11.58    0.63
  -4  -5  12   11.52    0.46
   4   5 -12   11.56    0.50
   4   5 -12   10.92    0.49
  -3  -5  12   21.37    0.70
  -3  -5  12   20.76    0.80
   3   5 -12   21.26    0.70
   3   5 -12   20.69    0.68
  -2  -5  12    1.92    0.26
   2  -5 -12    1.54    0.13
  -2  -5  12    1.74    0.18
   2   5 -12    2.14    0.16
   2   5 -12    1.95    0.16
   2   5 -12    1.99    0.18
   1  -5 -12   52.30    1.46
   1   5 -12   51.77    1.43
   1   5 -12   51.66    1.47
   1   5 -12   51.96    1.48
   0  -5 -12   31.35    0.91
   0   5 -12   29.35    0.90
   0   5  12   31.51    0.98
   0   5 -12   31.25    0.95
  -1  -5 -12    1.83    0.17
  -1   5 -12    2.17    0.15
   1   5  12    1.84    0.21
  -1   5 -12    1.97    0.20
  -2  -5 -12    9.88    0.39
  -2  -5 -12   10.28    0.42
  -2   5 -12   10.07    0.46
   2   5  12   10.28    0.44
  -3  -5 -12   10.01    0.53
  -3  -5 -12    9.09    0.46
  -3  -5 -12    9.73    0.44
  -3   5 -12    9.47    0.49
   3   5  12    9.81    0.48
  -4  -5 -12    0.36    0.25
  -4  -5 -12    0.04    0.20
  -4   5 -12    0.10    0.22
   4   5  12    0.21    0.23
  -4   5 -12    0.15    0.34
  -4  -6  12    3.29    0.41
  -4  -6  12    3.56    0.28
   4   6 -12    3.76    0.31
   4   6 -12    3.72    0.30
  -3  -6  12    1.67    0.31
  -3  -6  12    1.43    0.21
   3   6 -12    1.58    0.21
   3   6 -12    1.32    0.18
  -2  -6  12   11.10    0.44
  -2  -6  12    9.83    0.53
   2   6 -12   11.30    0.38
   2   6 -12   10.43    0.41
   2   6 -12   10.23    0.43
  -1  -6  12   16.06    0.55
   1  -6 -12   15.57    0.50
  -1  -6  12   13.59    0.64
   1   6 -12   14.85    0.52
   1   6 -12   15.86    0.54
   0  -6 -12    8.79    0.37
   0   6 -12    9.48    0.40
   0   6  12    9.95    0.46
   0   6 -12    9.40    0.35
  -1  -6 -12   38.60    1.14
  -1   6 -12   37.75    1.08
  -1   6 -12   38.44    1.17
   1   6  12   38.83    1.20
  -2  -6 -12    0.99    0.18
  -2   6 -12    0.99    0.20
   2   6  12    1.30    0.20
  -3  -6 -12   12.16    0.52
  -3   6 -12   12.20    0.55
   3   6  12   11.85    0.54
  -4  -6 -12    0.84    0.23
   4   6  12    1.17    0.28
  -4   6 -12    0.87    0.26
  -4  -7  12    7.26    0.45
  -4  -7  12    8.98    0.62
   4   7 -12    8.80    0.48
   4   7 -12    8.76    0.45
  -3  -7  12    5.94    0.51
  -3  -7  12    6.00    0.39
   3   7 -12    6.12    0.35
   3   7 -12    6.73    0.40
  -2  -7  12    0.31    0.17
  -2  -7  12    0.39    0.24
   2   7 -12    0.45    0.15
   2   7 -12    0.24    0.16
  -1  -7  12   28.85    0.90
   1  -7 -12   28.37    0.85
  -1  -7  12   27.49    1.01
   1   7 -12   28.87    0.90
   1   7 -12   28.32    0.87
   0  -7 -12   10.83    0.42
   0   7 -12   10.27    0.47
   0   7 -12   10.68    0.39
   0   7  12   10.82    0.51
  -1  -7 -12   -0.07    0.14
   1   7  12    0.17    0.19
  -1   7 -12    0.38    0.18
  -2  -7 -12    7.73    0.41
  -2   7 -12    7.31    0.43
   2   7  12    7.32    0.44
  -3  -7 -12    5.76    0.41
   3   7  12    5.48    0.41
  -3   7 -12    4.65    0.38
  -4  -7 -12   -0.12    0.22
  -4   7 -12    0.15    0.25
   4   7  12    0.58    0.27
  -4  -8  12    1.64    0.26
  -4  -8  12    1.27    0.39
   4   8 -12    2.16    0.29
  -3  -8  12    0.11    0.31
  -3  -8  12    0.14    0.20
   3   8 -12    0.31    0.20
  -2  -8  12    2.06    0.25
  -2  -8  12    1.28    0.32
   2   8 -12    1.95    0.22
   2   8 -12    1.87    0.22
  -1  -8  12   11.80    0.49
   1  -8 -12   10.82    0.43
  -1  -8  12   10.98    0.60
   1   8 -12   11.07    0.44
   1   8 -12   11.73    0.48
   0  -8 -12    1.30    0.18
   0   8 -12    0.96    0.20
   0   8  12    1.21    0.25
   0   8 -12    0.94    0.14
  -1  -8 -12   19.69    0.68
  -1   8 -12   19.57    0.73
   1   8  12   18.82    0.76
  -2  -8 -12    2.69    0.27
  -2   8 -12    3.01    0.31
   2   8  12    2.08    0.28
  -3  -8 -12    2.02    0.28
   3   8  12    2.16    0.31
  -3   8 -12    2.16    0.30
  -3  -9  12    1.45    0.27
  -3  -9  12    1.73    0.39
   3   9 -12    1.91    0.25
  -2  -9  12    5.46    0.42
  -2  -9  12    5.14    0.48
   2   9 -12    4.55    0.36
   2   9 -12    5.30    0.36
  -1  -9  12    8.55    0.59
   1  -9 -12    9.39    0.41
  -1  -9  12    9.02    0.46
   1   9 -12    9.10    0.41
   1   9 -12    9.06    0.47
   0  -9 -12    4.10    0.31
   0  -9  12    4.62    0.35
   0   9  12    4.55    0.38
   0   9 -12    4.51    0.37
  -1  -9 -12    0.41    0.18
   1   9  12    1.06    0.28
  -1   9 -12    0.65    0.23
  -2  -9 -12    2.22    0.27
   2   9  12    2.73    0.34
  -2   9 -12    3.11    0.33
  -3  -9 -12    2.20    0.31
   3   9  12    2.38    0.34
  -3   9 -12    2.19    0.33
  -2 -10  12    0.15    0.23
  -2 -10  12    0.37    0.34
  -1 -10  12    1.49    0.25
  -1 -10  12    1.80    0.37
   1  10 -12    1.76    0.27
   0 -10 -12    1.09    0.20
   0 -10  12    1.02    0.22
   0  10 -12    1.53    0.26
   0  10  12    1.62    0.30
  -1 -10 -12    1.75    0.25
   1  10  12    2.41    0.35
  -1  10 -12    1.85    0.30
  -2 -10 -12    1.15    0.25
  -2  10 -12    1.17    0.29
   2  10  12    0.99    0.30
  -1 -11  12    1.84    0.41
  -1 -11  12    1.40    0.27
   1  11 -12    1.60    0.29
   0 -11 -12    0.19    0.19
   0 -11  12    0.49    0.22
   0  11 -12    0.30    0.25
  -1 -11 -12    0.24    0.22
   1  11  12    0.10    0.28
  -1  11 -12    0.35    0.27
  -5   0  13    0.13    0.29
   5   0 -13   -0.05    0.22
  -4   0  13   -0.14    0.20
   4   0 -13    0.13    0.17
  -3   0  13   33.98    1.05
   3   0 -13   34.12    1.01
  -2   0  13   -0.01    0.07
   2   0 -13   -0.07    0.10
   2   0 -13    0.05    0.09
  -2   0  13   -0.06    0.10
   1   0 -13  135.60    3.58
  -1   0  13  127.75    3.54
   1   0 -13  127.55    3.55
   0   0  13    0.33    0.10
   0   0 -13    0.39    0.10
  -1   0 -13   21.16    0.68
  -1   0 -13   22.06    0.73
   1   0  13   21.60    0.68
  -2   0 -13   -0.07    0.11
   2   0  13   -0.02    0.10
  -2   0 -13   -0.07    0.13
  -2   0 -13   -0.07    0.15
   3   0  13    1.53    0.18
  -3   0 -13    1.71    0.25
  -3   0 -13    1.17    0.23
  -3   0 -13    1.13    0.15
  -4   0 -13    0.03    0.26
   4   0  13    0.00    0.16
  -4   0 -13   -0.25    0.20
  -5   0 -13    4.91    0.49
   5   0  13    3.95    0.32
  -5  -1  13    9.23    0.62
   5  -1 -13   10.10    0.51
  -5   1  13   10.45    0.61
   5   1 -13   10.01    0.52
   4  -1 -13    0.11    0.18
  -4  -1  13    0.07    0.21
   4   1 -13   -0.07    0.17
  -4   1  13    0.26    0.21
   4   1 -13    0.02    0.14
  -3  -1  13    2.96    0.17
  -3  -1  13    3.03    0.26
   3  -1 -13    2.99    0.21
  -3   1  13    2.97    0.26
   3   1 -13    3.05    0.23
   3   1 -13    2.88    0.21
  -2  -1  13    0.89    0.11
   2  -1 -13    1.00    0.13
  -2  -1  13    1.03    0.16
   2  -1 -13    0.67    0.12
   2   1 -13    0.87    0.12
   2   1 -13    0.76    0.13
  -2   1  13    0.92    0.13
  -2   1  13    0.80    0.09
   1  -1 -13    1.31    0.14
  -1  -1  13    1.64    0.16
   1   1 -13    1.46    0.15
   1   1 -13    0.95    0.14
  -1   1  13    1.41    0.12
   0  -1 -13    0.60    0.11
   0  -1 -13    0.64    0.13
   0  -1  13    0.68    0.11
   0   1 -13    0.60    0.11
   0   1  13    1.03    0.13
   0   1 -13    0.62    0.13
  -1  -1 -13   88.78    2.41
  -1  -1 -13   88.08    2.39
   1  -1  13   88.92    2.39
  -1  -1 -13   88.07    2.46
   1   1  13   86.18    2.40
  -1   1 -13   82.52    2.45
  -1   1 -13   84.20    2.39
   2  -1  13    6.62    0.28
  -2  -1 -13    6.53    0.32
  -2  -1 -13    6.55    0.32
  -2  -1 -13    6.73    0.38
   2   1  13    6.54    0.30
  -2   1 -13    5.86    0.28
  -2   1 -13    5.51    0.35
  -2   1 -13    6.78    0.36
  -3  -1 -13   28.72    0.93
  -3  -1 -13   26.91    0.94
   3  -1  13   29.12    0.85
  -3  -1 -13   28.30    0.87
  -3   1 -13   27.76    0.95
   3   1  13   28.07    0.87
  -3   1 -13   25.84    0.93
   4  -1  13    0.38    0.17
  -4  -1 -13    0.60    0.27
  -4  -1 -13   -0.05    0.22
  -4   1 -13    0.22    0.27
   4   1  13    0.42    0.19
  -4   1 -13    0.47    0.22
  -5  -1 -13   -0.07    0.34
  -5   1 -13    0.30    0.35
   5   1  13    0.09    0.22
  -5  -2  13    0.30    0.30
   5  -2 -13    0.05    0.22
  -5   2  13    0.21    0.32
   5   2 -13    0.13    0.22
  -4  -2  13    0.70    0.26
   4  -2 -13    0.61    0.21
   4   2 -13    0.94    0.17
  -4   2  13    1.17    0.24
   4   2 -13    0.68    0.20
  -3  -2  13   36.76    1.04
   3  -2 -13   33.65    1.06
  -3  -2  13   37.00    1.14
  -3   2  13   36.45    1.09
   3   2 -13   37.02    1.07
   3   2 -13   35.51    1.07
  -2  -2  13    0.14    0.10
  -2  -2  13    0.32    0.15
   2  -2 -13    0.28    0.11
  -2   2  13    0.15    0.10
   2   2 -13    0.17    0.11
   2   2 -13    0.20    0.09
  -2   2  13    0.23    0.06
  -1  -2  13  129.12    3.71
   1  -2 -13  135.82    3.68
  -1   2  13  140.74    3.62
   1   2 -13  135.56    3.69
   1   2 -13  134.74    3.68
   0  -2 -13    0.05    0.09
   0   2 -13    0.07    0.11
   0   2  13    0.09    0.11
   0   2 -13    0.03    0.09
  -1  -2 -13   17.45    0.56
   1  -2  13   18.17    0.56
  -1  -2 -13   17.37    0.59
  -1  -2 -13   17.91    0.64
  -1   2 -13   18.58    0.64
  -1   2 -13   18.38    0.57
   1   2  13   17.47    0.60
  -2  -2 -13    1.15    0.16
  -2  -2 -13    1.11    0.17
   2  -2  13    1.17    0.13
  -2  -2 -13    1.07    0.19
  -2   2 -13    1.10    0.19
  -2   2 -13    1.58    0.22
  -2   2 -13    1.09    0.12
   2   2  13    1.16    0.16
  -3  -2 -13    2.28    0.22
  -3  -2 -13    2.33    0.28
   3  -2  13    2.19    0.19
  -3  -2 -13    2.54    0.26
  -3   2 -13    2.53    0.32
   3   2  13    2.30    0.22
  -3   2 -13    2.09    0.25
  -4  -2 -13    0.25    0.25
  -4   2 -13    0.38    0.21
   4   2  13    0.48    0.20
  -4   2 -13    0.34    0.29
  -5  -2 -13    3.89    0.46
  -5   2 -13    4.61    0.51
   5   2  13    3.64    0.35
  -5  -3  13    5.42    0.50
   5  -3 -13    5.23    0.38
   5   3 -13    5.77    0.42
   5   3 -13    5.39    0.39
  -4  -3  13    0.50    0.27
   4   3 -13    0.56    0.19
   4   3 -13    0.75    0.18
  -3  -3  13    7.36    0.32
  -3  -3  13    7.55    0.43
   3   3 -13    7.82    0.36
  -3   3  13    7.90    0.46
   3   3 -13    7.31    0.34
  -2  -3  13    0.39    0.16
  -2  -3  13    0.09    0.11
   2  -3 -13    0.26    0.10
   2   3 -13    0.10    0.10
  -2   3  13    0.06    0.10
   2   3 -13    0.03    0.08
   2   3 -13    0.24    0.12
   1  -3 -13    0.58    0.11
   1   3 -13    0.54    0.12
   1   3 -13    0.56    0.12
   0  -3 -13    1.79    0.15
   0   3 -13    1.78    0.18
   0   3  13    1.87    0.19
   0   3 -13    1.83    0.15
  -1  -3 -13   68.33    1.91
   1  -3  13   67.62    1.90
  -1  -3 -13   70.89    1.95
  -1   3 -13   68.76    1.99
   1   3  13   71.16    1.97
  -1   3 -13   70.34    1.92
  -2  -3 -13   10.62    0.43
  -2  -3 -13   10.71    0.41
  -2  -3 -13   10.06    0.48
   2  -3  13   10.16    0.36
  -2   3 -13   11.29    0.35
  -2   3 -13   10.95    0.48
   2   3  13   11.03    0.43
  -3  -3 -13   15.35    0.57
  -3  -3 -13   15.98    0.64
  -3  -3 -13   13.68    0.56
  -3   3 -13   13.92    0.66
   3   3  13   15.36    0.56
  -3   3 -13   14.94    0.61
  -4  -3 -13    0.07    0.23
  -4   3 -13    0.32    0.21
  -4   3 -13   -0.01    0.29
   4   3  13    0.40    0.20
  -5  -3 -13   -0.37    0.31
   5   3  13    0.34    0.24
  -5   3 -13   -0.10    0.38
   5  -4 -13    0.04    0.23
  -5  -4  13    0.21    0.34
   5   4 -13    0.15    0.20
   5   4 -13    0.16    0.22
  -4  -4  13    0.57    0.28
   4   4 -13    0.23    0.18
   4   4 -13    0.33    0.18
  -3  -4  13    8.51    0.48
  -3  -4  13    8.94    0.37
   3   4 -13    8.08    0.37
   3   4 -13    9.34    0.40
  -2  -4  13    0.34    0.19
   2  -4 -13    0.15    0.09
  -2  -4  13    0.22    0.13
   2   4 -13    0.20    0.13
   2   4 -13    0.38    0.11
   2   4 -13    0.26    0.11
   1  -4 -13   21.82    0.67
   1   4 -13   22.36    0.69
   1   4 -13   21.92    0.65
   1   4 -13   22.64    0.70
   0  -4 -13    8.29    0.33
   0   4  13    8.20    0.39
   0   4 -13    8.43    0.32
   0   4 -13    8.16    0.36
  -1  -4 -13    0.01    0.08
  -1  -4 -13    0.05    0.12
  -1   4 -13   -0.07    0.08
  -1   4 -13    0.05    0.13
   1   4  13   -0.03    0.14
  -2  -4 -13   10.62    0.45
  -2  -4 -13   11.18    0.42
   2   4  13   10.80    0.46
  -2   4 -13   12.16    0.50
  -3  -4 -13    1.62    0.22
  -3  -4 -13    1.14    0.20
  -3  -4 -13    1.82    0.26
   3   4  13    1.57    0.23
  -3   4 -13    1.35    0.24
  -3   4 -13    1.37    0.31
  -4  -4 -13    0.33    0.26
  -4  -4 -13    0.41    0.20
  -4   4 -13    0.65    0.35
   4   4  13    0.56    0.23
  -4   4 -13    0.48    0.23
  -5  -5  13    1.01    0.40
   5  -5 -13    0.72    0.25
   5   5 -13    0.28    0.23
   5   5 -13    0.63    0.25
  -4  -5  13    1.99    0.22
  -4  -5  13    2.67    0.38
   4   5 -13    2.14    0.25
   4   5 -13    2.57    0.26
  -3  -5  13    2.05    0.30
  -3  -5  13    1.99    0.21
   3   5 -13    1.57    0.20
   3   5 -13    1.86    0.19
  -2  -5  13    3.22    0.23
  -2  -5  13    3.51    0.32
   2  -5 -13    3.06    0.19
   2   5 -13    3.33    0.26
   2   5 -13    2.90    0.20
   2   5 -13    2.72    0.21
   1  -5 -13    2.52    0.19
   1   5 -13    2.54    0.22
   1   5 -13    2.72    0.22
   1   5 -13    2.63    0.16
   0  -5 -13    1.61    0.15
   0   5 -13    1.48    0.14
   0   5  13    1.44    0.21
   0   5 -13    1.54    0.19
  -1  -5 -13   37.15    1.09
  -1   5 -13   36.91    1.04
  -1   5 -13   35.93    1.13
   1   5  13   36.77    1.14
  -2  -5 -13    1.59    0.20
  -2   5 -13    1.69    0.23
   2   5  13    1.31    0.20
  -3  -5 -13    2.74    0.27
  -3  -5 -13    3.52    0.34
  -3  -5 -13    2.28    0.25
  -3   5 -13    2.95    0.29
   3   5  13    3.13    0.29
  -4  -5 -13    0.38    0.22
  -4  -5 -13    0.48    0.26
   4   5  13    0.70    0.25
  -4   5 -13    1.01    0.37
  -4   5 -13    0.22    0.23
  -4  -6  13    0.06    0.30
  -4  -6  13    0.03    0.18
   4   6 -13    0.18    0.20
   4   6 -13    0.12    0.21
  -3  -6  13    1.64    0.31
  -3  -6  13    2.06    0.23
   3   6 -13    2.08    0.21
   3   6 -13    2.33    0.24
  -2  -6  13    0.33    0.22
  -2  -6  13    0.11    0.15
   2   6 -13    0.43    0.15
   2   6 -13    0.19    0.12
   2   6 -13    0.33    0.13
  -1  -6  13    3.77    0.36
   1  -6 -13    3.45    0.22
   1   6 -13    3.60    0.27
   1   6 -13    3.71    0.25
   0  -6 -13    2.70    0.20
   0   6 -13    1.45    0.19
   0   6 -13    2.15    0.17
   0   6  13    2.10    0.25
  -1  -6 -13   11.05    0.43
  -1   6 -13   10.44    0.46
  -1   6 -13   10.05    0.35
   1   6  13    9.80    0.48
  -2  -6 -13    2.01    0.22
  -2   6 -13    2.16    0.25
   2   6  13    2.13    0.24
  -3  -6 -13    2.82    0.28
   3   6  13    3.24    0.31
  -3   6 -13    2.91    0.31
  -4  -6 -13    0.69    0.24
  -4   6 -13    0.98    0.27
   4   6  13    1.38    0.29
  -4  -7  13    0.74    0.21
  -4  -7  13    1.01    0.36
   4   7 -13    0.70    0.22
   4   7 -13    0.74    0.23
  -3  -7  13    0.15    0.28
  -3  -7  13    0.03    0.18
   3   7 -13    0.00    0.18
  -2  -7  13    5.24    0.35
  -2  -7  13    4.02    0.38
   2   7 -13    4.75    0.33
   2   7 -13    4.94    0.30
  -1  -7  13    0.21    0.16
   1  -7 -13    0.37    0.13
  -1  -7  13    0.09    0.26
   1   7 -13    0.37    0.13
   1   7 -13    0.48    0.17
   0  -7 -13    2.78    0.22
   0   7 -13    3.41    0.23
   0   7 -13    3.46    0.28
   0   7  13    3.84    0.32
  -1  -7 -13    0.55    0.17
  -1   7 -13    0.69    0.19
   1   7  13    0.72    0.22
  -2  -7 -13    0.16    0.17
  -2   7 -13    0.27    0.21
   2   7  13    0.06    0.20
  -3  -7 -13    0.03    0.19
   3   7  13    0.33    0.22
  -3   7 -13    0.15    0.22
  -4  -7 -13    0.50    0.25
  -4   7 -13    1.12    0.29
   4   7  13    1.02    0.29
  -4  -8  13    0.33    0.23
  -4  -8  13    0.51    0.37
   4   8 -13    0.71    0.24
  -3  -8  13    0.39    0.22
  -3  -8  13    1.04    0.34
   3   8 -13    0.32    0.20
  -2  -8  13    1.16    0.22
  -2  -8  13    1.72    0.34
   2   8 -13    1.39    0.20
   2   8 -13    1.25    0.20
  -1  -8  13    1.06    0.21
  -1  -8  13    1.29    0.32
   1  -8 -13    1.00    0.16
   1   8 -13    1.52    0.22
   1   8 -13    1.25    0.18
   0  -8 -13    2.74    0.23
   0   8 -13    3.01    0.23
   0   8  13    2.38    0.30
   0   8 -13    2.66    0.27
  -1  -8 -13    4.51    0.34
   1   8  13    4.70    0.40
  -1   8 -13    4.80    0.39
  -2  -8 -13    3.43    0.29
  -2   8 -13    2.87    0.31
   2   8  13    3.51    0.34
  -3  -8 -13    0.22    0.22
  -3   8 -13    0.02    0.25
   3   8  13    0.46    0.26
  -3  -9  13    0.35    0.34
  -3  -9  13    0.33    0.23
   3   9 -13    0.30    0.22
  -2  -9  13    6.23    0.54
  -2  -9  13    5.83    0.44
   2   9 -13    5.86    0.38
  -1  -9  13    0.36    0.20
   1  -9 -13    0.39    0.16
  -1  -9  13    0.19    0.30
   1   9 -13    0.39    0.20
   1   9 -13    0.33    0.16
   0  -9 -13    2.90    0.25
   0  -9  13    2.99    0.27
   0   9 -13    3.12    0.30
   0   9  13    3.02    0.34
  -1  -9 -13    0.01    0.17
   1   9  13   -0.11    0.23
  -1   9 -13    0.27    0.22
  -2  -9 -13    0.12    0.21
  -2   9 -13   -0.20    0.23
   2   9  13    0.69    0.28
  -3  -9 -13    0.39    0.25
   3   9  13    1.13    0.31
  -3   9 -13    0.31    0.27
  -2 -10  13    0.28    0.35
  -2 -10  13   -0.02    0.23
  -1 -10  13    0.80    0.24
  -1 -10  13    0.28    0.33
   1  10 -13    0.93    0.25
   0 -10  13    0.70    0.22
   0 -10 -13    0.61    0.19
   0  10  13    0.75    0.28
   0  10 -13    0.94    0.26
  -1 -10 -13    0.83    0.22
   1  10  13    1.37    0.31
  -1  10 -13    0.76    0.27
  -2 -10 -13    3.56    0.34
  -2  10 -13    2.67    0.34
   2  10  13    3.81    0.41
  -1 -11  13   -0.13    0.36
  -1 -11  13    0.13    0.24
   1  11 -13    0.47    0.25
   0 -11  13    1.80    0.28
   0 -11 -13    1.89    0.26
   0  11 -13    2.08    0.32
   0  11  13    2.04    0.37
  -1 -11 -13    0.10    0.22
   1  11  13    0.34    0.30
  -1  11 -13    0.89    0.29
  -5   0  14    0.61    0.29
   5   0 -14   -0.15    0.22
   4   0 -14    1.85    0.24
  -4   0  14    2.10    0.28
   3   0 -14   -0.05    0.12
  -3   0  14    0.04    0.15
   2   0 -14   42.53    1.28
  -2   0  14   45.18    1.28
   2   0 -14   42.81    1.27
  -2   0  14   45.51    1.24
  -1   0  14   -0.16    0.09
   1   0 -14    0.22    0.12
   1   0 -14    0.05    0.10
   0   0 -14    4.64    0.29
   0   0 -14    4.36    0.24
   0   0  14    3.91    0.23
  -1   0 -14    0.18    0.14
  -1   0 -14   -0.10    0.10
   1   0  14    0.05    0.10
   2   0  14    3.60    0.23
  -2   0 -14    3.95    0.30
  -2   0 -14    3.83    0.26
  -2   0 -14    3.47    0.30
   3   0  14   -0.03    0.14
  -3   0 -14    0.01    0.20
  -3   0 -14    0.15    0.12
  -3   0 -14   -0.42    0.18
  -4   0 -14    8.67    0.53
   4   0  14    9.45    0.44
  -4   0 -14   11.03    0.58
   5   0  14   -0.02    0.20
  -5   0 -14   -0.01    0.35
   5  -1 -14    0.04    0.23
  -5  -1  14    0.24    0.29
  -5   1  14    0.23    0.27
   5   1 -14    0.27    0.22
   4  -1 -14   18.79    0.69
  -4  -1  14   20.45    0.77
   4   1 -14   18.87    0.69
   4   1 -14   19.83    0.66
  -4   1  14   18.92    0.74
   3  -1 -14    1.87    0.19
  -3  -1  14    2.06    0.17
  -3  -1  14    2.13    0.24
   3   1 -14    2.21    0.20
  -3   1  14    1.88    0.22
   2  -1 -14    1.24    0.15
  -2  -1  14    1.26    0.13
   2  -1 -14    1.22    0.15
  -2  -1  14    1.17    0.17
  -2   1  14    1.11    0.14
   2   1 -14    1.17    0.15
   2   1 -14    1.19    0.14
  -2   1  14    1.11    0.10
   1  -1 -14    8.03    0.35
   1  -1 -14    7.84    0.32
  -1  -1  14    7.49    0.33
   1   1 -14    7.00    0.33
   1   1 -14    7.84    0.33
  -1   1  14    7.24    0.28
   0  -1 -14   90.12    2.53
   0  -1 -14   88.98    2.50
   0   1 -14   92.41    2.54
   0   1  14   91.77    2.50
   0   1 -14   87.31    2.49
   1  -1  14   16.65    0.53
  -1  -1 -14   16.06    0.55
  -1   1 -14   16.05    0.54
  -1   1 -14   15.22    0.59
   1   1  14   15.34    0.54
  -2  -1 -14   39.50    1.19
  -2  -1 -14   41.09    1.25
   2  -1  14   39.11    1.15
  -2  -1 -14   39.54    1.18
  -2   1 -14   38.51    1.24
   2   1  14   41.07    1.17
  -2   1 -14   38.71    1.16
  -2   1 -14   39.68    1.22
  -3  -1 -14    1.66    0.25
  -3  -1 -14    1.39    0.18
   3  -1  14    1.51    0.18
  -3  -1 -14    0.96    0.24
   3   1  14    1.46    0.20
  -3   1 -14    1.35    0.25
  -3   1 -14    1.80    0.28
   4  -1  14    0.94    0.19
  -4  -1 -14    1.02    0.28
  -4  -1 -14    0.68    0.26
  -4   1 -14    0.60    0.24
  -4   1 -14    1.03    0.32
   4   1  14    0.87    0.20
  -5  -1 -14    0.58    0.36
  -5   1 -14   -0.06    0.34
   5   1  14    0.04    0.22
  -5  -2  14    0.37    0.31
   5  -2 -14   -0.06    0.24
   5   2 -14    0.14    0.23
  -4  -2  14    0.35    0.25
   4  -2 -14    0.13    0.19
  -4   2  14    0.01    0.21
   4   2 -14    0.01    0.18
   4   2 -14    0.26    0.16
  -3  -2  14    3.13    0.29
   3  -2 -14    3.13    0.25
  -3  -2  14    2.52    0.21
   3   2 -14    3.12    0.23
  -3   2  14    3.17    0.26
   3   2 -14    3.46    0.27
   2  -2 -14   35.70    1.08
  -2  -2  14   36.98    1.07
  -2  -2  14   37.25    1.13
  -2   2  14   36.84    1.02
   2   2 -14   38.15    1.09
   2   2 -14   36.59    1.07
  -2   2  14   36.65    1.06
   1  -2 -14    2.44    0.20
  -1  -2  14    2.41    0.23
   1   2 -14    2.51    0.20
   1   2 -14    2.80    0.22
  -1   2  14    2.52    0.14
   0  -2 -14   26.47    0.80
   0   2  14   26.00    0.81
   0   2 -14   25.93    0.80
   0   2 -14   25.37    0.83
  -1  -2 -14    0.10    0.12
   1  -2  14    0.11    0.09
  -1  -2 -14   -0.06    0.13
  -1  -2 -14    0.19    0.11
   1   2  14    0.01    0.12
  -1   2 -14    0.08    0.10
  -1   2 -14    0.05    0.14
  -2  -2 -14    0.20    0.17
  -2  -2 -14    0.15    0.13
  -2  -2 -14    0.22    0.14
   2  -2  14    0.17    0.10
  -2   2 -14    0.00    0.18
   2   2  14   -0.07    0.12
  -2   2 -14    0.10    0.17
  -2   2 -14    0.07    0.10
   3  -2  14    3.24    0.24
  -3  -2 -14    3.28    0.26
  -3  -2 -14    3.19    0.32
  -3  -2 -14    3.21    0.29
  -3   2 -14    3.26    0.31
   3   2  14    3.51    0.26
  -3   2 -14    3.59    0.35
  -4  -2 -14    7.04    0.48
  -4  -2 -14    7.28    0.52
  -4   2 -14    6.17    0.53
  -4   2 -14    6.93    0.47
   4   2  14    7.78    0.42
   5  -3 -14    0.34    0.24
  -5  -3  14    0.71    0.34
   5   3 -14    0.46    0.23
   5   3 -14    0.73    0.22
  -4  -3  14    4.93    0.42
   4   3 -14    4.40    0.35
   4   3 -14    4.58    0.33
  -3  -3  14    4.80    0.27
  -3  -3  14    5.44    0.39
   3   3 -14    5.23    0.30
   3   3 -14    5.24    0.32
   2  -3 -14    0.30    0.11
  -2  -3  14    0.32    0.12
  -2  -3  14    0.58    0.18
   2   3 -14    0.29    0.11
   2   3 -14    0.17    0.10
   2   3 -14    0.30    0.13
   1  -3 -14   12.29    0.45
   1   3 -14   12.98    0.46
   1   3 -14   13.28    0.46
   0  -3 -14   18.13    0.60
   0   3  14   19.24    0.64
   0   3 -14   18.68    0.60
   0   3 -14   18.76    0.64
  -1  -3 -14   23.84    0.73
  -1  -3 -14   24.69    0.78
   1  -3  14   23.75    0.72
  -1   3 -14   25.71    0.83
   1   3  14   24.95    0.81
  -1   3 -14   25.24    0.75
   2  -3  14   10.15    0.41
  -2  -3 -14    9.73    0.39
  -2  -3 -14    9.40    0.42
  -2  -3 -14    8.79    0.46
   2   3  14    9.69    0.41
  -2   3 -14    9.62    0.34
  -2   3 -14    9.99    0.46
  -3  -3 -14    3.15    0.28
  -3  -3 -14    3.11    0.32
  -3  -3 -14    2.50    0.25
   3   3  14    2.79    0.26
  -3   3 -14    2.67    0.35
  -3   3 -14    3.19    0.30
  -4  -3 -14    0.51    0.25
   4   3  14    0.24    0.21
  -4   3 -14    0.63    0.33
  -4   3 -14    0.53    0.24
  -5  -4  14    0.81    0.37
   5  -4 -14    0.22    0.24
   5   4 -14    0.89    0.26
   5   4 -14    0.78    0.23
  -4  -4  14    0.24    0.28
   4   4 -14    0.20    0.18
   4   4 -14    0.46    0.19
  -3  -4  14    8.47    0.48
  -3  -4  14    7.79    0.36
   3   4 -14    7.84    0.38
   3   4 -14    7.70    0.36
  -2  -4  14   20.61    0.67
   2  -4 -14   19.78    0.64
  -2  -4  14   19.36    0.74
   2   4 -14   19.81    0.63
   2   4 -14   20.71    0.67
   2   4 -14   21.03    0.64
   1  -4 -14   10.00    0.37
   1   4 -14    9.84    0.38
   1   4 -14    9.32    0.38
   0  -4 -14   22.57    0.70
   0   4 -14   22.65    0.69
   0   4 -14   23.46    0.74
   0   4  14   20.33    0.74
  -1  -4 -14    0.03    0.12
  -1   4 -14    0.12    0.10
  -1   4 -14    0.37    0.16
   1   4  14    0.11    0.15
  -2  -4 -14    0.10    0.18
  -2  -4 -14    0.19    0.15
  -2  -4 -14    0.17    0.13
   2   4  14    0.11    0.15
  -2   4 -14   -0.01    0.17
  -3  -4 -14    8.11    0.41
  -3  -4 -14    7.25    0.41
  -3  -4 -14    8.20    0.49
  -3   4 -14    7.66    0.47
   3   4  14    7.48    0.41
  -4  -4 -14    2.91    0.30
  -4  -4 -14    3.16    0.34
  -4   4 -14    2.96    0.33
   4   4  14    3.07    0.32
  -4   4 -14    3.52    0.46
   5   5 -14    2.16    0.29
  -4  -5  14    2.23    0.26
  -4  -5  14    2.19    0.37
   4   5 -14    2.36    0.26
   4   5 -14    1.95    0.25
  -3  -5  14    2.17    0.32
  -3  -5  14    1.97    0.21
   3   5 -14    1.79    0.22
   3   5 -14    1.87    0.20
  -2  -5  14    4.26    0.36
   2  -5 -14    3.36    0.23
  -2  -5  14    3.36    0.25
   2   5 -14    3.61    0.28
   2   5 -14    3.33    0.24
   2   5 -14    3.86    0.22
   1  -5 -14   20.79    0.67
   1   5 -14   22.50    0.70
   1   5 -14   20.66    0.68
   1   5 -14   21.32    0.63
   0  -5 -14    0.72    0.13
   0   5 -14    0.56    0.12
   0   5 -14    0.98    0.17
   0   5  14    0.75    0.18
  -1   5 -14   24.04    0.80
  -1   5 -14   23.53    0.70
   1   5  14   22.92    0.81
  -2  -5 -14    7.63    0.39
  -2   5 -14    7.75    0.43
   2   5  14    6.85    0.40
  -3  -5 -14    1.20    0.26
  -3  -5 -14    0.91    0.21
   3   5  14    1.28    0.24
  -3   5 -14    0.96    0.24
  -4  -5 -14    1.42    0.26
   4   5  14    1.94    0.31
  -4   5 -14    1.40    0.29
  -4  -6  14    0.50    0.33
  -4  -6  14    0.16    0.19
   4   6 -14    0.13    0.19
   4   6 -14    0.26    0.21
  -3  -6  14    8.02    0.42
  -3  -6  14    7.93    0.54
   3   6 -14    7.96    0.38
   3   6 -14    8.56    0.43
  -2  -6  14    5.66    0.35
  -2  -6  14    5.82    0.45
   2   6 -14    5.63    0.33
   2   6 -14    5.61    0.30
   2   6 -14    5.92    0.34
  -1  -6  14    0.17    0.23
   1  -6 -14    0.37    0.12
   1   6 -14    0.34    0.13
   1   6 -14    0.24    0.14
   0  -6 -14   16.19    0.56
   0   6  14   16.07    0.63
   0   6 -14   15.92    0.60
   0   6 -14   15.73    0.53
  -1  -6 -14    4.14    0.29
  -1   6 -14    3.15    0.28
   1   6  14    3.10    0.30
  -1   6 -14    3.51    0.20
  -2  -6 -14    1.71    0.22
   2   6  14    1.92    0.26
  -2   6 -14    2.04    0.26
  -3  -6 -14    5.67    0.47
  -3  -6 -14    5.49    0.41
   3   6  14    5.51    0.42
  -3   6 -14    5.32    0.42
  -4  -6 -14    0.61    0.24
   4   6  14    0.67    0.27
  -4   6 -14    0.26    0.27
  -4  -7  14    0.38    0.34
  -4  -7  14    0.54    0.22
   4   7 -14    0.73    0.23
   4   7 -14    0.66    0.24
  -3  -7  14    2.33    0.37
  -3  -7  14    2.62    0.27
   3   7 -14    2.70    0.28
  -2  -7  14    2.24    0.34
  -2  -7  14    2.81    0.26
   2   7 -14    2.60    0.23
   2   7 -14    2.42    0.23
   1  -7 -14   15.98    0.55
  -1  -7  14   13.95    0.70
  -1  -7  14   15.36    0.60
   1   7 -14   15.75    0.56
   1   7 -14   17.31    0.60
   0  -7 -14    0.14    0.14
   0   7 -14    0.15    0.17
   0   7  14    0.21    0.20
   0   7 -14    0.05    0.12
  -1  -7 -14    9.92    0.45
  -1   7 -14   10.13    0.49
   1   7  14   10.47    0.52
  -2  -7 -14    1.39    0.23
   2   7  14    1.40    0.25
  -2   7 -14    1.34    0.25
  -3  -7 -14   -0.05    0.21
   3   7  14    0.61    0.26
  -3   7 -14    0.08    0.25
  -3  -8  14    9.36    0.65
  -3  -8  14    9.91    0.52
   3   8 -14   10.54    0.51
  -2  -8  14    0.08    0.28
  -2  -8  14    0.08    0.19
   2   8 -14    0.05    0.17
   2   8 -14    0.16    0.17
   1  -8 -14    0.05    0.14
  -1  -8  14   -0.30    0.18
  -1  -8  14   -0.28    0.25
   1   8 -14   -0.30    0.16
   1   8 -14   -0.11    0.14
   0  -8 -14    4.09    0.31
   0   8  14    4.55    0.37
   0   8 -14    4.19    0.35
   0   8 -14    3.71    0.25
  -1  -8 -14   13.91    0.56
   1   8  14   14.22    0.65
  -1   8 -14   14.20    0.62
  -2  -8 -14    0.91    0.22
   2   8  14    0.83    0.27
  -2   8 -14    0.78    0.25
  -3  -8 -14    2.69    0.31
   3   8  14    3.87    0.38
  -3   8 -14    2.98    0.36
  -3  -9  14    0.72    0.25
  -3  -9  14    1.51    0.40
   3   9 -14    0.54    0.24
  -2  -9  14    2.68    0.42
  -2  -9  14    2.13    0.29
   2   9 -14    2.47    0.26
  -1  -9  14    5.02    0.49
   1  -9 -14    4.68    0.33
  -1  -9  14    5.31    0.40
   1   9 -14    4.53    0.33
   1   9 -14    4.64    0.39
   0  -9 -14    0.27    0.17
   0  -9  14    0.08    0.19
   0   9 -14    0.19    0.21
   0   9  14    0.68    0.26
  -1  -9 -14    1.23    0.23
   1   9  14    1.22    0.29
  -1   9 -14    1.34    0.27
  -2  -9 -14   -0.16    0.21
   2   9  14    0.11    0.27
  -2   9 -14    0.36    0.26
  -2 -10  14    0.26    0.34
  -2 -10  14    0.08    0.24
  -1 -10  14    0.52    0.24
  -1 -10  14    0.32    0.34
   1  10 -14    0.20    0.23
   0 -10 -14    0.33    0.19
   0 -10  14    0.50    0.22
   0  10  14    0.10    0.27
   0  10 -14    0.67    0.25
  -1 -10 -14    5.66    0.42
   1  10  14    5.97    0.47
  -1  10 -14    4.53    0.40
  -2 -10 -14   -0.49    0.23
  -2  10 -14    0.43    0.28
   2  10  14    0.41    0.29
  -1 -11  14    3.47    0.35
  -1 -11  14    3.11    0.48
   1  11 -14    3.62    0.37
   0 -11 -14    0.43    0.22
   0 -11  14    0.74    0.25
   0  11 -14    0.59    0.26
   0  11  14   -0.04    0.30
   5   0 -15    2.24    0.31
  -5   0  15    2.39    0.36
  -4   0  15   -0.19    0.21
   4   0 -15    0.14    0.19
  -3   0  15    2.67    0.25
   3   0 -15    2.75    0.23
  -2   0  15   -0.02    0.12
   2   0 -15   -0.11    0.10
   2   0 -15   -0.01    0.12
   1   0 -15   84.59    2.34
   1   0 -15   85.38    2.32
  -1   0  15   79.61    2.30
   0   0 -15    0.13    0.13
   0   0  15    0.05    0.10
   0   0 -15    0.10    0.11
  -1   0 -15   45.18    1.37
   1   0  15   43.88    1.31
  -1   0 -15   45.89    1.32
   2   0  15   -0.05    0.12
  -2   0 -15   -0.17    0.15
  -2   0 -15   -0.03    0.17
  -2   0 -15    0.01    0.13
  -3   0 -15    0.57    0.15
  -3   0 -15    0.54    0.23
   3   0  15    0.64    0.16
  -3   0 -15    0.37    0.23
  -4   0 -15   -0.22    0.22
  -4   0 -15    0.03    0.27
   4   0  15    0.12    0.18
  -5  -1  15    1.83    0.36
   5  -1 -15    1.62    0.28
  -5   1  15    1.90    0.52
   5   1 -15    1.59    0.28
   4  -1 -15    0.62    0.22
  -4  -1  15    0.82    0.26
  -4   1  15    0.31    0.22
   4   1 -15    0.71    0.18
   4   1 -15    0.77    0.22
  -3  -1  15   22.83    0.67
  -3  -1  15   22.69    0.78
   3  -1 -15   20.78    0.72
   3   1 -15   22.92    0.74
  -3   1  15   22.29    0.75
  -2  -1  15    1.15    0.17
  -2  -1  15    1.15    0.13
   2  -1 -15    1.22    0.16
   2  -1 -15    1.37    0.17
  -2   1  15    1.20    0.15
   2   1 -15    1.27    0.17
   2   1 -15    1.07    0.15
  -1  -1  15   23.57    0.78
   1  -1 -15   25.14    0.80
   1  -1 -15   25.31    0.77
   1   1 -15   24.29    0.78
   1   1 -15   24.58    0.80
  -1   1  15   25.74    0.74
   0  -1 -15    3.96    0.27
   0   1 -15    3.42    0.27
   0   1  15    3.53    0.23
   1  -1  15   14.63    0.50
  -1  -1 -15   14.36    0.58
  -1  -1 -15   15.97    0.53
  -1   1 -15   13.89    0.57
  -1   1 -15   14.49    0.52
   1   1  15   14.67    0.53
   2  -1  15   -0.08    0.11
  -2  -1 -15   -0.02    0.17
  -2  -1 -15    0.00    0.15
  -2  -1 -15   -0.06    0.13
  -2   1 -15    0.11    0.12
  -2   1 -15   -0.13    0.17
   2   1  15   -0.07    0.13
  -2   1 -15    0.00    0.17
  -3  -1 -15    9.95    0.54
  -3  -1 -15   10.47    0.50
  -3  -1 -15    9.97    0.44
   3  -1  15   10.64    0.41
  -3   1 -15   10.31    0.53
   3   1  15   10.27    0.44
  -3   1 -15    8.90    0.53
   4  -1  15    0.15    0.18
  -4  -1 -15    0.01    0.27
  -4  -1 -15    0.13    0.25
  -4   1 -15    0.14    0.24
   4   1  15    0.01    0.18
  -4   1 -15    0.32    0.29
   5  -2 -15    1.85    0.30
  -5  -2  15    1.79    0.38
   5   2 -15    1.74    0.29
  -4  -2  15    2.36    0.33
   4   2 -15    2.29    0.24
   4   2 -15    2.36    0.26
  -3  -2  15    3.44    0.23
   3  -2 -15    3.29    0.27
  -3  -2  15    3.20    0.30
  -3   2  15    3.74    0.33
   3   2 -15    3.07    0.25
   3   2 -15    3.56    0.28
   2  -2 -15    0.40    0.12
  -2  -2  15    0.27    0.12
  -2  -2  15    0.33    0.16
   2   2 -15   -0.01    0.12
   2   2 -15    0.15    0.11
  -2   2  15    0.18    0.10
  -1  -2  15   41.20    1.30
   1  -2 -15   43.41    1.26
   1   2 -15   44.17    1.28
  -1   2  15   43.71    1.20
   1   2 -15   44.01    1.27
   0  -2 -15   11.53    0.47
   0   2 -15   11.08    0.43
   0   2  15   11.65    0.44
   0   2 -15   10.79    0.47
  -1  -2 -15   27.21    0.89
   1  -2  15   27.23    0.80
  -1  -2 -15   25.51    0.84
   1   2  15   27.63    0.86
  -1   2 -15   26.35    0.89
  -1   2 -15   26.76    0.83
  -2  -2 -15    3.59    0.27
  -2  -2 -15    3.15    0.29
   2  -2  15    3.92    0.23
  -2  -2 -15    3.24    0.26
   2   2  15    3.57    0.26
  -2   2 -15    3.14    0.23
  -2   2 -15    3.39    0.30
  -3  -2 -15    0.59    0.17
   3  -2  15    0.64    0.16
  -3  -2 -15    0.49    0.22
  -3  -2 -15    0.63    0.21
   3   2  15    0.56    0.18
  -3   2 -15    0.49    0.22
  -3   2 -15    0.90    0.27
  -4  -2 -15    0.81    0.29
  -4  -2 -15    0.80    0.27
  -4   2 -15    0.59    0.32
  -4   2 -15    1.07    0.27
   4   2  15    0.81    0.23
   5  -3 -15    2.13    0.31
  -5  -3  15    2.64    0.42
   5   3 -15    1.63    0.25
   5   3 -15    1.82    0.29
  -4  -3  15    0.09    0.28
   4   3 -15    0.17    0.17
   4   3 -15    0.40    0.19
  -3  -3  15   21.17    0.67
  -3  -3  15   20.57    0.79
   3   3 -15   20.44    0.69
   3   3 -15   20.88    0.70
  -2  -3  15   31.87    0.95
   2  -3 -15   30.83    0.95
  -2  -3  15   29.26    1.02
   2   3 -15   33.15    0.96
   2   3 -15   31.44    0.93
   1  -3 -15    3.26    0.23
   1   3 -15    3.46    0.25
   1   3 -15    3.60    0.25
   0  -3 -15   22.97    0.73
   0   3 -15   23.78    0.76
   0   3 -15   21.91    0.71
   0   3  15   22.27    0.75
  -1  -3 -15   37.11    1.15
   1  -3  15   35.71    1.03
  -1  -3 -15   35.36    1.04
   1   3  15   35.96    1.12
  -1   3 -15   36.57    1.06
  -1   3 -15   36.26    1.13
  -2  -3 -15    1.66    0.24
  -2  -3 -15    1.59    0.18
  -2  -3 -15    1.51    0.20
  -2   3 -15    1.70    0.14
  -2   3 -15    1.33    0.23
   2   3  15    1.30    0.20
  -3  -3 -15   10.64    0.48
  -3  -3 -15   10.73    0.56
  -3  -3 -15    9.24    0.47
   3   3  15    9.47    0.45
  -3   3 -15    9.49    0.53
  -3   3 -15   10.66    0.59
  -4  -3 -15    2.81    0.35
  -4   3 -15    3.05    0.35
  -4   3 -15    3.41    0.44
   4   3  15    3.41    0.32
  -5  -4  15    1.75    0.41
   5  -4 -15    1.72    0.30
   5   4 -15    1.46    0.29
   5   4 -15    1.51    0.26
  -4  -4  15    4.12    0.42
   4   4 -15    2.70    0.27
   4   4 -15    2.69    0.27
  -3  -4  15    8.68    0.50
  -3  -4  15    8.78    0.39
   3   4 -15    8.11    0.41
   3   4 -15    8.38    0.39
  -2  -4  15    1.82    0.26
  -2  -4  15    2.40    0.21
   2  -4 -15    2.12    0.18
   2   4 -15    2.51    0.22
   2   4 -15    2.57    0.21
   2   4 -15    2.66    0.19
   1  -4 -15   35.38    1.03
   1   4 -15   35.14    1.05
   1   4 -15   33.33    1.03
   0  -4 -15   25.13    0.79
   0   4 -15   26.15    0.82
   0   4 -15   24.33    0.77
   0   4  15   24.77    0.83
  -1  -4 -15    6.42    0.34
  -1   4 -15    5.74    0.28
   1   4  15    6.84    0.37
  -1   4 -15    6.22    0.37
  -2  -4 -15   13.50    0.61
  -2  -4 -15   13.07    0.53
   2   4  15   13.58    0.55
  -2   4 -15   14.30    0.58
  -3  -4 -15    0.53    0.20
  -3  -4 -15    0.94    0.24
  -3  -4 -15    0.69    0.21
  -3   4 -15    0.72    0.24
   3   4  15    0.68    0.22
  -4  -4 -15    2.24    0.34
  -4  -4 -15    2.59    0.36
   4   4  15    2.45    0.31
  -4   4 -15    2.29    0.32
  -4   4 -15    2.07    0.43
  -4  -5  15    1.35    0.36
   4   5 -15    1.84    0.25
   4   5 -15    0.89    0.23
  -3  -5  15    6.74    0.37
  -3  -5  15    6.62    0.50
   3   5 -15    7.00    0.40
   3   5 -15    6.42    0.34
  -2  -5  15   27.15    1.00
   2  -5 -15   28.61    0.88
  -2  -5  15   29.73    0.92
   2   5 -15   30.48    0.87
   2   5 -15   28.68    0.91
   2   5 -15   28.48    0.88
   1  -5 -15    1.35    0.15
   1   5 -15    1.34    0.17
   1   5 -15    1.22    0.18
   0  -5 -15   24.59    0.76
   0   5 -15   22.79    0.74
   0   5 -15   24.05    0.80
   0   5  15   24.57    0.82
  -1  -5 -15    8.69    0.40
  -1   5 -15    8.94    0.45
  -1   5 -15    8.92    0.34
   1   5  15    9.05    0.46
  -2  -5 -15   -0.09    0.16
  -2   5 -15    0.01    0.19
   2   5  15   -0.17    0.18
  -3  -5 -15    2.71    0.28
  -3  -5 -15    2.33    0.31
   3   5  15    2.26    0.29
  -3   5 -15    2.55    0.31
  -4  -5 -15    1.22    0.26
  -4   5 -15    1.43    0.30
   4   5  15    1.67    0.29
  -4  -6  15    2.74    0.41
  -4  -6  15    1.98    0.25
   4   6 -15    1.47    0.25
   4   6 -15    2.38    0.28
  -3  -6  15    3.69    0.29
  -3  -6  15    3.62    0.39
   3   6 -15    3.62    0.29
   3   6 -15    3.57    0.26
  -2  -6  15    2.95    0.26
  -2  -6  15    3.42    0.37
   2   6 -15    3.14    0.25
   2   6 -15    3.20    0.27
   1  -6 -15   17.51    0.57
   1   6 -15   17.07    0.61
   1   6 -15   15.58    0.58
   0  -6 -15   23.77    0.74
   0   6  15   21.58    0.79
   0   6 -15   22.37    0.71
   0   6 -15   22.03    0.77
  -1  -6 -15    1.33    0.19
   1   6  15    1.74    0.25
  -1   6 -15    1.62    0.24
  -1   6 -15    1.88    0.15
  -2  -6 -15   20.01    0.72
  -2   6 -15   19.99    0.76
   2   6  15   20.14    0.75
  -3  -6 -15    1.73    0.27
  -3  -6 -15    1.69    0.32
   3   6  15    2.05    0.30
  -3   6 -15    1.78    0.29
  -4  -6 -15    1.68    0.28
   4   6  15    2.35    0.33
  -4   6 -15    1.72    0.33
  -4  -7  15    0.40    0.35
  -4  -7  15    0.04    0.21
   4   7 -15    0.16    0.23
  -3  -7  15    0.31    0.21
  -3  -7  15    0.40    0.31
   3   7 -15    0.31    0.20
  -2  -7  15   10.12    0.48
  -2  -7  15   10.10    0.60
   2   7 -15    9.91    0.46
   2   7 -15    9.72    0.44
   1  -7 -15    3.44    0.27
  -1  -7  15    3.48    0.29
  -1  -7  15    2.84    0.37
   1   7 -15    3.14    0.27
   1   7 -15    3.51    0.25
   0  -7 -15   16.14    0.59
   0   7  15   16.83    0.67
   0   7 -15   15.99    0.56
   0   7 -15   16.70    0.64
  -1  -7 -15    8.66    0.44
   1   7  15    9.24    0.51
  -1   7 -15    9.36    0.48
  -2  -7 -15    0.52    0.21
   2   7  15    1.01    0.25
  -2   7 -15    0.73    0.24
  -3  -7 -15    1.42    0.27
   3   7  15    0.69    0.27
  -3   7 -15    0.90    0.28
  -3  -8  15    4.35    0.48
  -3  -8  15    5.09    0.37
   3   8 -15    4.64    0.36
  -2  -8  15    2.87    0.41
  -2  -8  15    3.42    0.31
   2   8 -15    3.24    0.28
  -1  -8  15    2.57    0.37
  -1  -8  15    3.63    0.30
   1  -8 -15    4.10    0.29
   1   8 -15    3.64    0.32
   1   8 -15    3.32    0.26
   0  -8 -15    0.66    0.18
   0   8  15    0.67    0.25
   0   8 -15    0.60    0.15
   0   8 -15    0.85    0.22
  -1  -8 -15   -0.11    0.16
  -1   8 -15   -0.10    0.21
   1   8  15   -0.03    0.24
  -2  -8 -15    6.35    0.44
   2   8  15    5.81    0.45
  -2   8 -15    5.14    0.45
  -3  -8 -15    1.21    0.27
   3   8  15    1.33    0.30
  -3   8 -15    1.24    0.31
  -3  -9  15    0.41    0.26
  -3  -9  15    0.50    0.37
   3   9 -15    0.20    0.23
  -2  -9  15    2.73    0.43
  -2  -9  15    3.38    0.33
   2   9 -15    2.61    0.27
   1  -9 -15    1.14    0.20
  -1  -9  15    1.90    0.27
  -1  -9  15    1.39    0.37
   1   9 -15    1.75    0.26
   1   9 -15    1.49    0.21
   0  -9 -15    7.09    0.40
   0   9 -15    6.86    0.47
   0   9  15    7.20    0.48
  -1  -9 -15    3.06    0.29
   1   9  15    3.79    0.39
  -1   9 -15    3.09    0.33
  -2  -9 -15    0.22    0.22
   2   9  15    0.52    0.29
  -2   9 -15    0.31    0.26
  -2 -10  15    1.52    0.42
  -2 -10  15    1.15    0.29
   2  10 -15    1.57    0.24
  -1 -10  15   -0.26    0.22
  -1 -10  15    0.11    0.33
   1  10 -15    0.15    0.23
   0 -10 -15    0.18    0.20
   0 -10  15    0.00    0.22
   0  10  15    0.01    0.26
   0  10 -15    0.23    0.25
  -1 -10 -15    0.23    0.21
   1  10  15    0.10    0.30
  -1  10 -15    0.65    0.27
  -5   0  16    0.20    0.29
   5   0 -16    0.06    0.24
  -4   0  16    7.76    0.48
   4   0 -16    7.63    0.44
   3   0 -16   -0.22    0.14
  -3   0  16    0.18    0.17
   2   0 -16   54.96    1.55
   2   0 -16   53.48    1.56
  -2   0  16   53.39    1.55
   1   0 -16    0.01    0.12
   1   0 -16    0.21    0.12
  -1   0  16   -0.02    0.11
   0   0 -16  119.04    3.24
   0   0  16  116.19    3.23
   0   0 -16  117.73    3.28
  -1   0 -16    0.17    0.12
   1   0  16   -0.01    0.12
  -1   0 -16   -0.07    0.14
  -2   0 -16    3.35    0.32
  -2   0 -16    4.64    0.29
  -2   0 -16    4.29    0.34
   2   0  16    4.00    0.27
  -3   0 -16    0.15    0.14
  -3   0 -16   -0.19    0.21
   3   0  16    0.24    0.16
  -3   0 -16   -0.10    0.21
  -4   0 -16    5.71    0.47
   4   0  16    5.24    0.36
  -4   0 -16    3.27    0.38
  -5  -1  16    0.39    0.31
   5  -1 -16    0.34    0.25
   5   1 -16    0.33    0.24
  -4  -1  16   24.96    0.92
   4  -1 -16   25.06    0.86
   4   1 -16   24.74    0.86
   4   1 -16   26.04    0.83
  -4   1  16   23.52    0.88
  -3  -1  16   -0.01    0.11
   3  -1 -16   -0.19    0.14
  -3  -1  16    0.23    0.18
  -3   1  16    0.06    0.15
   3   1 -16    0.06    0.15
   2  -1 -16   22.73    0.73
  -2  -1  16   21.92    0.74
   2  -1 -16   23.64    0.74
  -2   1  16   21.91    0.70
   2   1 -16   22.68    0.74
   2   1 -16   21.50    0.72
   1  -1 -16    1.11    0.16
  -1  -1  16    0.87    0.16
   1  -1 -16    1.00    0.15
  -1   1  16    1.06    0.13
   1   1 -16    1.06    0.17
   1   1 -16    0.83    0.15
   0  -1 -16   11.96    0.50
   0  -1 -16   12.52    0.46
   0   1 -16   11.96    0.50
   0   1 -16   12.51    0.46
   0   1  16   12.39    0.46
  -1  -1 -16    0.08    0.13
   1  -1  16    0.24    0.12
  -1  -1 -16   -0.04    0.15
  -1   1 -16    0.08    0.16
   1   1  16    0.03    0.14
  -1   1 -16    0.01    0.11
  -2  -1 -16   47.48    1.42
  -2  -1 -16   49.44    1.50
  -2  -1 -16   48.83    1.44
   2  -1  16   48.71    1.40
   2   1  16   49.23    1.42
  -2   1 -16   48.98    1.41
  -2   1 -16   46.71    1.47
  -2   1 -16   47.30    1.50
  -3  -1 -16    0.14    0.15
   3  -1  16    0.16    0.15
  -3  -1 -16    0.07    0.21
  -3  -1 -16   -0.19    0.22
   3   1  16    0.09    0.16
  -3   1 -16   -0.08    0.23
  -3   1 -16    0.07    0.23
  -4  -1 -16   10.79    0.60
  -4  -1 -16   10.05    0.61
   4   1  16   11.53    0.51
  -4   1 -16   10.05    0.58
  -4   1 -16   11.64    0.64
   5  -2 -16    0.12    0.26
  -5  -2  16    0.61    0.35
   5   2 -16    0.38    0.25
  -4  -2  16    2.88    0.36
   4   2 -16    3.19    0.27
   4   2 -16    3.04    0.29
   3  -2 -16    0.01    0.14
  -3  -2  16   -0.14    0.12
  -3  -2  16    0.16    0.21
   3   2 -16    0.31    0.16
   3   2 -16    0.01    0.16
  -2  -2  16   27.44    0.84
   2  -2 -16   28.08    0.85
  -2  -2  16   26.32    0.89
   2  -2 -16   26.39    0.86
   2   2 -16   27.07    0.84
   2   2 -16   28.33    0.86
   1  -2 -16    0.01    0.13
  -1  -2  16   -0.25    0.15
   1  -2 -16    0.07    0.11
   1   2 -16    0.09    0.13
   1   2 -16    0.08    0.13
   0  -2 -16   86.27    2.45
   0  -2 -16   87.83    2.50
   0   2  16   89.88    2.46
   0   2 -16   87.46    2.49
   0   2 -16   86.87    2.44
   1  -2  16    4.14    0.22
  -1  -2 -16    4.10    0.28
  -1  -2 -16    3.72    0.31
  -1   2 -16    3.55    0.32
   1   2  16    3.53    0.28
  -1   2 -16    3.70    0.26
  -2  -2 -16    4.19    0.34
   2  -2  16    4.42    0.26
  -2  -2 -16    3.63    0.28
  -2  -2 -16    3.77    0.30
  -2   2 -16    3.53    0.25
  -2   2 -16    3.77    0.34
   2   2  16    3.98    0.29
  -3  -2 -16    0.02    0.20
  -3  -2 -16    0.29    0.24
  -3  -2 -16    0.06    0.16
  -3   2 -16    0.15    0.25
  -3   2 -16    0.11    0.22
   3   2  16    0.20    0.18
  -4  -2 -16    3.15    0.37
  -4  -2 -16    3.77    0.38
   4   2  16    3.25    0.31
  -4   2 -16    2.94    0.35
  -4   2 -16    2.05    0.39
  -5  -3  16    0.40    0.35
   5  -3 -16   -0.23    0.25
   5   3 -16    0.19    0.22
   5   3 -16    0.24    0.24
  -4  -3  16   13.96    0.72
   4   3 -16   14.29    0.59
   4   3 -16   15.68    0.60
  -3  -3  16    0.23    0.15
  -3  -3  16    0.63    0.23
   3   3 -16    0.01    0.16
   3   3 -16   -0.06    0.15
   2  -3 -16   11.29    0.43
  -2  -3  16   10.82    0.44
  -2  -3  16   11.02    0.51
   2   3 -16   10.62    0.42
   2   3 -16   11.55    0.46
   1  -3 -16    1.69    0.18
   1   3 -16    1.68    0.18
   1   3 -16    2.03    0.20
   0  -3 -16   10.44    0.43
   0   3  16   11.24    0.46
   0   3 -16   10.85    0.43
   0   3 -16   11.23    0.47
  -1  -3 -16    8.25    0.39
  -1  -3 -16    8.12    0.44
   1  -3  16    9.00    0.32
  -1   3 -16    8.41    0.36
  -1   3 -16    8.68    0.44
   1   3  16    8.87    0.43
  -2  -3 -16   23.63    0.73
  -2  -3 -16   21.66    0.80
  -2  -3 -16   21.27    0.75
  -2   3 -16   21.51    0.68
   2   3  16   21.25    0.76
  -2   3 -16   21.45    0.80
  -3  -3 -16   -0.14    0.17
  -3  -3 -16    0.13    0.19
  -3  -3 -16   -0.12    0.23
   3   3  16    0.45    0.20
  -3   3 -16    0.34    0.23
  -4  -3 -16    6.20    0.58
  -4  -3 -16    6.05    0.49
  -4   3 -16    6.04    0.50
   4   3  16    6.06    0.42
  -4   3 -16    5.85    0.53
   5   4 -16    1.02    0.26
  -4  -4  16    0.30    0.30
   4   4 -16    0.05    0.20
   4   4 -16    0.04    0.20
  -3  -4  16    0.76    0.26
  -3  -4  16    0.31    0.16
   3   4 -16    0.52    0.18
   3   4 -16    0.45    0.17
  -2  -4  16    7.90    0.38
   2  -4 -16    7.84    0.35
  -2  -4  16    7.45    0.45
   2   4 -16    7.71    0.34
   2   4 -16    7.03    0.38
   2   4 -16    7.94    0.34
   1  -4 -16    0.40    0.13
   1   4 -16    0.46    0.14
   1   4 -16    0.44    0.15
   0  -4 -16   60.55    1.73
   0   4  16   60.37    1.76
   0   4 -16   61.67    1.76
   0   4 -16   58.70    1.71
  -1  -4 -16    0.42    0.15
   1   4  16    0.50    0.19
  -1   4 -16    0.47    0.18
  -1   4 -16    0.40    0.12
  -2  -4 -16    2.55    0.30
  -2  -4 -16    2.78    0.26
   2   4  16    2.66    0.27
  -2   4 -16    2.68    0.29
  -3  -4 -16   -0.10    0.22
  -3  -4 -16   -0.13    0.18
  -3   4 -16   -0.06    0.22
   3   4  16    0.06    0.20
   4   4  16    1.26    0.28
  -4   4 -16    1.11    0.29
  -4  -5  16    2.00    0.39
   4   5 -16    1.66    0.26
   4   5 -16    1.79    0.25
  -3  -5  16   -0.12    0.17
  -3  -5  16    0.18    0.26
   3   5 -16    0.14    0.15
   3   5 -16    0.12    0.18
  -2  -5  16    0.29    0.17
  -2  -5  16    0.34    0.23
   2  -5 -16    0.15    0.13
   2   5 -16    0.27    0.14
   2   5 -16    0.32    0.13
   2   5 -16    0.45    0.17
   1  -5 -16    2.97    0.22
   1   5 -16    2.67    0.22
   1   5 -16    2.64    0.23
   0  -5 -16   12.48    0.49
   0   5  16   12.44    0.53
   0   5 -16   12.34    0.47
   0   5 -16   13.12    0.53
  -1  -5 -16    8.42    0.41
  -1   5 -16    8.59    0.45
   1   5  16    7.64    0.44
  -1   5 -16    7.79    0.33
  -2  -5 -16    3.58    0.29
   2   5  16    4.32    0.34
  -2   5 -16    3.90    0.33
  -3  -5 -16    0.42    0.21
  -3  -5 -16    0.21    0.23
  -3   5 -16    0.11    0.24
   3   5  16    0.09    0.22
  -4  -5 -16    0.42    0.23
  -4   5 -16   -0.17    0.24
   4   5  16    0.02    0.25
  -4  -6  16   -0.05    0.20
  -4  -6  16    0.14    0.33
   4   6 -16    0.22    0.23
   4   6 -16   -0.03    0.21
  -3  -6  16    4.67    0.37
  -3  -6  16    4.16    0.43
   3   6 -16    4.81    0.33
   3   6 -16    4.52    0.33
  -2  -6  16   -0.09    0.23
  -2  -6  16    0.05    0.18
   2   6 -16   -0.03    0.15
   2   6 -16    0.27    0.17
  -1  -6  16    1.74    0.32
   1  -6 -16    1.93    0.19
   1   6 -16    1.64    0.19
   1   6 -16    2.15    0.22
   0  -6 -16    5.55    0.33
   0   6  16    5.63    0.39
   0   6 -16    5.12    0.30
   0   6 -16    5.21    0.36
  -1  -6 -16    0.93    0.19
  -1   6 -16    0.45    0.20
   1   6  16    0.59    0.23
  -1   6 -16    0.23    0.11
  -2  -6 -16   -0.02    0.18
  -2   6 -16    0.25    0.22
   2   6  16    0.13    0.22
  -3  -6 -16    1.62    0.33
  -3  -6 -16    1.28    0.26
   3   6  16    1.57    0.29
  -3   6 -16    1.05    0.29
  -4  -7  16    0.00    0.22
  -4  -7  16    0.50    0.36
   4   7 -16    0.13    0.24
  -3  -7  16    1.96    0.26
  -3  -7  16    1.72    0.37
   3   7 -16    1.74    0.26
  -2  -7  16    1.54    0.24
  -2  -7  16    1.55    0.33
   2   7 -16    1.89    0.28
   2   7 -16    1.70    0.23
  -1  -7  16    4.67    0.34
   1  -7 -16    5.10    0.31
  -1  -7  16    3.51    0.42
   1   7 -16    4.67    0.35
   1   7 -16    4.54    0.32
   0  -7 -16    2.26    0.22
   0   7 -16    2.44    0.27
   0   7 -16    2.39    0.20
   0   7  16    3.18    0.31
  -1  -7 -16    1.55    0.22
  -1   7 -16    1.98    0.27
   1   7  16    1.72    0.29
  -2  -7 -16    0.19    0.19
  -2   7 -16    0.13    0.22
   2   7  16    0.43    0.25
  -3  -7 -16    0.60    0.30
  -3  -7 -16    1.05    0.27
   3   7  16    0.61    0.27
  -3   7 -16    0.74    0.27
  -3  -8  16    4.37    0.36
  -3  -8  16    4.25    0.50
   3   8 -16    4.08    0.35
  -2  -8  16    0.64    0.23
  -2  -8  16    0.60    0.32
   2   8 -16    0.80    0.21
   1  -8 -16    0.74    0.18
  -1  -8  16    0.82    0.23
  -1  -8  16    0.22    0.27
   1   8 -16    0.40    0.17
   1   8 -16    0.50    0.20
   0  -8 -16    0.25    0.17
   0   8  16    0.43    0.24
   0   8 -16    0.17    0.21
   0   8 -16    0.04    0.14
  -1  -8 -16    0.63    0.20
   1   8  16    0.75    0.27
  -1   8 -16    0.95    0.25
  -2  -8 -16    0.81    0.24
   2   8  16    0.34    0.28
  -2   8 -16    0.32    0.26
  -3  -8 -16    1.88    0.31
   3   8  16    2.38    0.36
  -3   8 -16    1.79    0.33
  -3  -9  16    2.27    0.32
  -3  -9  16    1.80    0.43
   3   9 -16    2.23    0.30
  -2  -9  16    0.73    0.37
  -2  -9  16    0.74    0.26
   2   9 -16    0.47    0.21
  -1  -9  16    5.82    0.55
   1  -9 -16    6.85    0.41
  -1  -9  16    7.52    0.48
   1   9 -16    7.32    0.39
   1   9 -16    7.66    0.47
   0  -9 -16   -0.02    0.17
   0   9  16    0.10    0.27
   0   9 -16    0.37    0.23
  -1  -9 -16    2.69    0.28
  -1   9 -16    2.35    0.32
   1   9  16    3.36    0.38
  -2  -9 -16    2.73    0.32
   2   9  16    2.56    0.37
  -2   9 -16    3.49    0.39
  -2 -10  16    0.53    0.29
  -2 -10  16    0.13    0.36
   2  10 -16    0.65    0.22
  -1 -10  16   -0.04    0.35
  -1 -10  16    0.44    0.25
   1  10 -16    0.21    0.24
   1  10 -16    0.15    0.18
   0 -10 -16   -0.13    0.19
   0 -10  16   -0.02    0.23
   0  10 -16    0.49    0.25
   0  10  16    0.22    0.29
  -1 -10 -16    0.85    0.24
  -1  10 -16    1.13    0.31
   1  10  16    1.18    0.33
   5   0 -17    2.58    0.34
   4   0 -17    0.39    0.22
  -4   0  17    0.30    0.24
   3   0 -17    0.12    0.16
  -3   0  17    0.26    0.18
   2   0 -17    0.05    0.15
  -2   0  17   -0.01    0.13
   2   0 -17   -0.01    0.12
   1   0 -17   70.22    1.95
   1   0 -17   68.28    1.92
  -1   0  17   64.29    1.90
  -1   0 -17   11.08    0.51
  -1   0 -17   11.25    0.45
   1   0  17   11.05    0.44
  -2   0 -17    0.19    0.18
   2   0  17    0.00    0.14
  -2   0 -17   -0.29    0.18
  -2   0 -17    0.07    0.14
  -3   0 -17    0.15    0.24
  -3   0 -17    0.35    0.15
  -3   0 -17    0.08    0.23
   3   0  17    0.10    0.17
   4   0  17   -0.05    0.19
  -4   0 -17   -0.17    0.27
  -4   0 -17   -0.35    0.26
   5  -1 -17    1.45    0.30
  -5  -1  17    0.49    0.32
   5   1 -17    0.92    0.27
  -4  -1  17    0.06    0.25
   4   1 -17    0.15    0.21
   4   1 -17   -0.19    0.18
   3  -1 -17    5.57    0.34
  -3  -1  17    5.38    0.38
  -3   1  17    5.39    0.41
   3   1 -17    5.39    0.34
   2  -1 -17    1.02    0.17
  -2  -1  17    1.11    0.19
   2  -1 -17    1.39    0.19
   2   1 -17    1.13    0.19
   2   1 -17    0.90    0.16
  -2   1  17    1.13    0.16
   1  -1 -17    0.58    0.14
   1  -1 -17    0.46    0.15
  -1  -1  17    0.37    0.15
  -1   1  17    0.35    0.11
   1   1 -17    0.05    0.15
   1   1 -17    0.53    0.15
   0  -1 -17    2.98    0.23
   0  -1 -17    3.44    0.29
   0   1 -17    3.39    0.28
   0   1 -17    3.03    0.23
   0   1  17    3.11    0.24
  -1  -1 -17   10.45    0.43
  -1  -1 -17   10.07    0.49
   1  -1  17   11.18    0.41
  -1   1 -17   10.20    0.50
   1   1  17   10.12    0.44
  -1   1 -17    9.96    0.42
  -2  -1 -17    1.74    0.26
  -2  -1 -17    1.66    0.23
  -2  -1 -17    1.39    0.19
   2  -1  17    1.20    0.19
  -2   1 -17    1.55    0.18
   2   1  17    1.45    0.20
  -2   1 -17    1.40    0.26
   3  -1  17    7.46    0.38
  -3  -1 -17    8.09    0.39
  -3  -1 -17    7.53    0.45
  -3  -1 -17    7.25    0.51
  -3   1 -17    5.72    0.50
  -3   1 -17    7.63    0.49
   3   1  17    7.10    0.40
  -4  -1 -17    0.05    0.29
  -4  -1 -17   -0.38    0.26
  -4   1 -17    0.00    0.29
  -4   1 -17    0.04    0.27
   4   1  17   -0.31    0.19
   5  -2 -17    0.62    0.27
  -5  -2  17    1.44    0.38
   5   2 -17    0.74    0.27
  -4  -2  17    7.03    0.53
   4   2 -17    7.40    0.43
   4   2 -17    6.84    0.45
  -3  -2  17    1.99    0.28
  -3  -2  17    1.96    0.18
   3  -2 -17    2.25    0.22
   3   2 -17    2.53    0.25
   3   2 -17    1.58    0.22
  -2  -2  17    7.78    0.41
   2  -2 -17    8.74    0.38
   2  -2 -17    8.61    0.39
   2   2 -17    7.23    0.35
   2   2 -17    8.39    0.39
   1  -2 -17   38.83    1.13
  -1  -2  17   36.25    1.16
   1  -2 -17   38.58    1.16
   1   2 -17   36.43    1.14
   1   2 -17   36.98    1.13
   0  -2 -17    4.98    0.30
   0  -2 -17    5.37    0.34
   0   2 -17    4.38    0.33
   0   2 -17    4.27    0.29
   0   2  17    5.47    0.31
  -1  -2 -17    1.29    0.21
  -1  -2 -17    1.28    0.17
   1  -2  17    1.65    0.16
  -1   2 -17    1.07    0.22
   1   2  17    1.31    0.20
  -1   2 -17    1.28    0.18
   2  -2  17    0.40    0.14
  -2  -2 -17    0.25    0.21
  -2  -2 -17    0.40    0.17
  -2  -2 -17    0.40    0.17
  -2   2 -17    0.47    0.14
  -2   2 -17    0.36    0.21
   2   2  17    0.20    0.16
  -3  -2 -17    0.82    0.24
  -3  -2 -17    0.97    0.26
  -3  -2 -17    0.83    0.18
   3   2  17    0.85    0.21
  -3   2 -17    0.89    0.27
  -3   2 -17    0.61    0.29
  -4  -2 -17    2.45    0.36
  -4  -2 -17    2.83    0.36
  -4   2 -17    2.76    0.42
   4   2  17    2.26    0.29
  -4   2 -17    2.01    0.34
  -5  -3  17    1.03    0.37
   5  -3 -17    0.49    0.28
   5   3 -17    0.16    0.24
   5   3 -17    0.33    0.25
  -4  -3  17    1.04    0.32
   4   3 -17    0.36    0.21
   4   3 -17    0.39    0.20
  -3  -3  17    5.24    0.32
  -3  -3  17    6.06    0.46
   3   3 -17    5.82    0.37
   3   3 -17    6.77    0.36
  -2  -3  17    2.32    0.28
   2  -3 -17    2.19    0.21
  -2  -3  17    2.23    0.21
   2   3 -17    2.11    0.22
   2   3 -17    2.19    0.19
   1  -3 -17    4.26    0.27
   1   3 -17    3.79    0.29
   1   3 -17    3.76    0.28
   0  -3 -17    9.90    0.43
   0   3 -17   10.74    0.47
   0   3  17   10.64    0.45
   0   3 -17    9.91    0.42
  -1  -3 -17    3.03    0.25
  -1  -3 -17    2.58    0.29
   1  -3  17    3.28    0.25
   1   3  17    2.67    0.27
  -1   3 -17    3.15    0.23
  -1   3 -17    2.76    0.28
  -2  -3 -17   11.52    0.57
  -2  -3 -17   12.93    0.53
   2   3  17   12.83    0.53
  -2   3 -17   12.10    0.59
  -2   3 -17   12.98    0.45
  -3  -3 -17    7.35    0.49
  -3  -3 -17    6.49    0.40
  -3  -3 -17    7.36    0.51
  -3   3 -17    6.27    0.50
   3   3  17    6.32    0.42
  -4  -3 -17    0.71    0.29
  -4  -3 -17    0.91    0.44
  -4   3 -17    0.51    0.35
  -4   3 -17    0.45    0.27
   4   3  17    0.68    0.26
  -4  -4  17    6.10    0.52
   4   4 -17    7.21    0.44
   4   4 -17    6.56    0.42
  -3  -4  17    0.46    0.18
  -3  -4  17    0.46    0.25
   3   4 -17    0.49    0.17
   3   4 -17    0.47    0.19
   2  -4 -17    7.81    0.37
  -2  -4  17    7.45    0.48
  -2  -4  17    7.79    0.39
   2   4 -17    7.40    0.39
   2   4 -17    7.63    0.36
   2   4 -17    7.80    0.34
   1  -4 -17   13.84    0.51
   1   4 -17   14.09    0.54
   1   4 -17   13.03    0.51
   0  -4 -17    0.93    0.17
   0   4 -17    0.83    0.19
   0   4  17    1.32    0.21
   0   4 -17    1.11    0.17
  -1  -4 -17    2.28    0.23
   1   4  17    2.50    0.27
  -1   4 -17    2.50    0.20
  -1   4 -17    2.47    0.27
  -2  -4 -17    4.02    0.31
  -2  -4 -17    4.07    0.37
  -2   4 -17    4.88    0.39
   2   4  17    4.77    0.35
  -3  -4 -17    0.28    0.24
  -3  -4 -17   -0.03    0.19
   3   4  17    0.23    0.21
  -3   4 -17   -0.05    0.24
  -4   4 -17    3.00    0.38
   4   4  17    4.09    0.37
  -4  -5  17    0.28    0.33
   4   5 -17    0.06    0.20
   4   5 -17    0.25    0.22
  -3  -5  17    6.53    0.55
  -3  -5  17    7.54    0.41
   3   5 -17    7.45    0.38
   3   5 -17    6.78    0.42
  -2  -5  17    8.14    0.42
   2  -5 -17    7.77    0.37
  -2  -5  17    7.09    0.49
   2   5 -17    8.12    0.38
   2   5 -17    8.30    0.41
   2   5 -17    7.70    0.34
   1  -5 -17    3.64    0.28
   1   5 -17    3.97    0.30
   1   5 -17    3.78    0.31
   0  -5 -17   12.29    0.49
   0   5 -17   13.05    0.54
   0   5  17   11.63    0.53
   0   5 -17   12.13    0.47
  -1  -5 -17    1.96    0.23
  -1   5 -17    2.04    0.18
  -1   5 -17    2.05    0.27
   1   5  17    2.32    0.28
  -2  -5 -17    7.59    0.53
  -2  -5 -17    8.55    0.45
   2   5  17    8.04    0.47
  -2   5 -17    8.60    0.50
  -3  -5 -17    5.13    0.43
  -3  -5 -17    5.59    0.42
  -3   5 -17    5.38    0.47
   3   5  17    5.58    0.41
  -4  -5 -17    0.75    0.25
   4   5  17    0.23    0.27
  -4   5 -17    0.19    0.29
  -4  -6  17    4.35    0.49
  -4  -6  17    3.74    0.47
   4   6 -17    2.82    0.30
   4   6 -17    3.26    0.33
  -3  -6  17    0.20    0.20
  -3  -6  17    0.35    0.30
   3   6 -17    0.20    0.21
  -2  -6  17    7.73    0.43
  -2  -6  17    6.09    0.51
   2   6 -17    8.20    0.41
   2   6 -17    7.10    0.41
   1  -6 -17    8.04    0.37
  -1  -6  17    6.36    0.51
   1   6 -17    7.31    0.40
   1   6 -17    8.12    0.39
   0  -6 -17    0.67    0.17
   0   6  17    1.02    0.23
   0   6 -17    0.63    0.20
   0   6 -17    0.72    0.16
  -1  -6 -17    7.22    0.41
  -1   6 -17    7.02    0.45
   1   6  17    6.65    0.45
  -1   6 -17    6.64    0.31
  -2  -6 -17    4.94    0.40
   2   6  17    5.00    0.39
  -2   6 -17    6.22    0.46
  -3  -6 -17    0.57    0.24
  -3  -6 -17    1.12    0.31
  -3   6 -17    0.71    0.28
   3   6  17    0.36    0.26
  -3  -7  17    2.40    0.29
  -3  -7  17    2.01    0.39
   3   7 -17    2.16    0.28
  -2  -7  17    7.27    0.60
  -2  -7  17    8.81    0.48
   2   7 -17    7.77    0.44
   1  -7 -17    3.64    0.30
  -1  -7  17    3.88    0.43
   1   7 -17    4.11    0.34
   1   7 -17    4.01    0.31
   0  -7 -17   21.31    0.73
   0   7  17   21.58    0.80
   0   7 -17   20.47    0.77
   0   7 -17   20.98    0.70
  -1  -7 -17    0.36    0.19
  -1   7 -17    0.11    0.22
   1   7  17    0.30    0.25
  -2  -7 -17    3.58    0.32
  -2   7 -17    4.11    0.38
   2   7  17    3.77    0.38
  -3  -7 -17    2.65    0.32
  -3  -7 -17    2.34    0.38
   3   7  17    2.79    0.36
  -3   7 -17    3.01    0.37
  -3  -8  17    0.02    0.23
  -3  -8  17    0.28    0.34
   3   8 -17    0.05    0.23
  -2  -8  17    0.83    0.25
  -2  -8  17    1.23    0.36
   2   8 -17    0.94    0.22
  -1  -8  17    2.70    0.39
   1  -8 -17    3.04    0.26
  -1  -8  17    3.56    0.32
   1   8 -17    3.25    0.27
   1   8 -17    3.68    0.32
   0  -8 -17    0.56    0.19
   0   8 -17    0.40    0.16
   0   8  17    0.79    0.26
   0   8 -17    0.67    0.24
  -1  -8 -17    2.42    0.27
   1   8  17    2.27    0.33
  -1   8 -17    2.13    0.31
  -2  -8 -17    3.68    0.34
   2   8  17    3.18    0.37
  -2   8 -17    2.89    0.37
  -2  -9  17    2.66    0.46
  -2  -9  17    2.55    0.32
   2   9 -17    2.49    0.28
  -1  -9  17    0.35    0.35
   1  -9 -17    0.50    0.19
  -1  -9  17    0.40    0.25
   1   9 -17    0.67    0.19
   1   9 -17    0.32    0.23
   0  -9 -17    7.67    0.45
   0   9 -17    8.77    0.52
   0   9  17    9.66    0.55
  -1  -9 -17    1.19    0.25
  -1   9 -17    0.96    0.28
   1   9  17    0.49    0.30
  -2  -9 -17    0.06    0.24
   2   9  17    0.24    0.29
  -2   9 -17    0.20    0.28
  -1 -10  17    1.77    0.30
  -1 -10  17    1.31    0.40
   1  10 -17    1.86    0.31
   1  10 -17    1.85    0.24
   0 -10  17   -0.05    0.24
   0 -10 -17    0.03    0.21
   0  10  17   -0.05    0.28
   0  10 -17    0.09    0.24
  -1 -10 -17    0.47    0.23
  -1  10 -17    0.54    0.30
   1  10  17    0.73    0.31
   5   0 -18    0.05    0.26
   4   0 -18    4.33    0.36
  -4   0  18    4.88    0.44
  -3   0  18    0.26    0.19
   3   0 -18   -0.25    0.16
   2   0 -18    0.22    0.15
  -2   0  18    0.36    0.15
   2   0 -18    0.09    0.14
   1   0 -18    0.16    0.15
   1   0 -18    0.20    0.13
  -1   0  18   -0.09    0.12
   0   0 -18   38.81    1.25
   0   0  18   40.45    1.20
   0   0 -18   41.04    1.21
  -1   0 -18    0.24    0.14
  -1   0 -18    0.20    0.18
   1   0  18   -0.19    0.13
   2   0  18   29.87    0.94
  -2   0 -18   28.55    1.02
  -2   0 -18   28.86    0.93
  -3   0 -18    0.03    0.24
   3   0  18    0.04    0.17
  -3   0 -18   -0.09    0.24
  -3   0 -18    0.32    0.16
  -4   0 -18    1.00    0.32
   4   0  18    1.30    0.25
  -4   0 -18    0.49    0.31
  -5  -1  18   -0.01    0.31
   5  -1 -18    0.51    0.28
   5   1 -18   -0.27    0.26
  -4  -1  18    4.64    0.41
   4   1 -18    4.45    0.33
   4   1 -18    4.94    0.36
  -3  -1  18    0.34    0.20
   3  -1 -18    0.22    0.16
   3   1 -18    0.02    0.17
   2  -1 -18   54.15    1.52
  -2  -1  18   48.40    1.52
   2  -1 -18   55.30    1.52
   2   1 -18   50.48    1.51
   2   1 -18   49.70    1.52
   1  -1 -18    3.42    0.25
   1  -1 -18    2.24    0.23
  -1  -1  18    2.39    0.23
   1   1 -18    2.57    0.23
   1   1 -18    2.42    0.24
  -1   1  18    2.58    0.24
   0  -1 -18   16.57    0.63
   0  -1 -18   15.85    0.58
   0   1  18   16.68    0.59
   0   1 -18   15.72    0.58
   0   1 -18   16.55    0.64
  -1  -1 -18   -0.11    0.13
  -1  -1 -18    0.09    0.18
   1  -1  18   -0.04    0.12
  -1   1 -18    0.16    0.14
   1   1  18    0.14    0.15
  -1   1 -18    0.07    0.19
   2  -1  18    3.04    0.25
  -2  -1 -18    2.91    0.31
  -2  -1 -18    2.76    0.28
  -2  -1 -18    3.12    0.26
   2   1  18    2.60    0.26
  -2   1 -18    2.89    0.24
  -2   1 -18    1.90    0.29
  -3  -1 -18    0.08    0.17
   3  -1  18    0.02    0.17
  -3  -1 -18   -0.36    0.24
  -3  -1 -18    0.11    0.24
   3   1  18    0.15    0.19
  -3   1 -18   -0.28    0.25
  -3   1 -18    0.15    0.25
  -4  -1 -18    1.79    0.36
  -4  -1 -18    1.66    0.36
  -4   1 -18    1.77    0.37
   4   1  18    2.06    0.27
  -4   1 -18    0.95    0.32
  -5  -2  18   -0.04    0.33
   5  -2 -18    0.25    0.27
   5   2 -18    0.33    0.26
  -4  -2  18    3.42    0.38
   4   2 -18    3.29    0.32
   4   2 -18    4.14    0.32
  -3  -2  18    0.89    0.16
   3  -2 -18    1.05    0.19
  -3  -2  18    0.96    0.25
   3   2 -18    0.85    0.21
   3   2 -18    0.92    0.21
   2  -2 -18    2.60    0.23
   2  -2 -18    2.39    0.23
  -2  -2  18    1.96    0.25
   2   2 -18    2.34    0.22
   2   2 -18    2.34    0.23
   1  -2 -18    0.43    0.15
  -1  -2  18    0.20    0.17
   1  -2 -18    0.55    0.17
   1   2 -18    0.51    0.17
   1   2 -18    0.15    0.14
   0  -2 -18   57.16    1.66
   0  -2 -18   56.33    1.70
   0   2 -18   56.24    1.71
   0   2 -18   57.01    1.66
   0   2  18   58.95    1.67
  -1  -2 -18    5.51    0.34
   1  -2  18    5.32    0.27
  -1  -2 -18    6.01    0.38
   1   2  18    5.62    0.36
  -1   2 -18    5.14    0.32
  -1   2 -18    5.16    0.41
  -2  -2 -18   25.88    0.92
  -2  -2 -18   25.68    0.83
  -2  -2 -18   23.28    0.82
   2  -2  18   24.10    0.81
  -2   2 -18   24.06    0.79
   2   2  18   26.08    0.85
  -2   2 -18   22.66    0.90
  -3  -2 -18    0.87    0.28
  -3  -2 -18    0.75    0.20
  -3  -2 -18    1.07    0.25
  -3   2 -18    0.75    0.27
   3   2  18    1.15    0.24
  -4  -2 -18   -0.08    0.29
  -4  -2 -18    0.43    0.30
   4   2  18    0.29    0.22
  -4   2 -18   -0.03    0.34
  -4   2 -18   -0.09    0.27
  -4  -3  18    5.00    0.47
   4   3 -18    5.42    0.40
   4   3 -18    6.51    0.43
  -3  -3  18    0.43    0.16
  -3  -3  18    0.41    0.24
   3   3 -18    0.38    0.18
   3   3 -18    0.21    0.18
  -2  -3  18   22.71    0.77
   2  -3 -18   24.98    0.77
  -2  -3  18   21.31    0.82
   2   3 -18   24.20    0.79
   2   3 -18   23.07    0.75
  -1  -3  18    8.17    0.44
   1  -3 -18    7.93    0.38
   1   3 -18    8.28    0.41
   1   3 -18    8.13    0.39
   0  -3 -18    0.66    0.19
   0  -3 -18    0.78    0.17
   0   3 -18    0.61    0.19
   0   3 -18    0.52    0.15
   0   3  18    0.61    0.19
  -1  -3 -18   -0.20    0.13
  -1  -3 -18   -0.03    0.18
  -1   3 -18    0.11    0.13
  -1   3 -18    0.01    0.19
   1   3  18    0.27    0.18
  -2  -3 -18    4.90    0.37
  -2  -3 -18    3.79    0.35
  -2   3 -18    4.32    0.37
  -2   3 -18    4.82    0.28
   2   3  18    4.95    0.35
  -3  -3 -18    0.22    0.26
  -3  -3 -18    0.23    0.20
   3   3  18    0.11    0.21
  -3   3 -18    0.01    0.24
  -4  -3 -18    1.34    0.33
  -4   3 -18    1.15    0.40
  -4   3 -18    1.57    0.34
   4   3  18    1.61    0.29
  -4  -4  18    1.07    0.34
   4   4 -18    1.04    0.24
   4   4 -18    1.17    0.25
  -3  -4  18    6.23    0.37
  -3  -4  18    5.67    0.50
   3   4 -18    6.06    0.36
   3   4 -18    5.81    0.40
  -2  -4  18    1.25    0.26
   2  -4 -18    1.80    0.20
  -2  -4  18    1.35    0.21
   2   4 -18    1.68    0.19
   2   4 -18    1.47    0.22
   2   4 -18    1.59    0.19
   1  -4 -18    0.38    0.15
   1   4 -18    0.24    0.16
   1   4 -18    0.56    0.17
   0  -4 -18   19.65    0.70
   0   4 -18   20.57    0.75
   0   4  18   20.49    0.73
   0   4 -18   20.30    0.69
  -1  -4 -18   14.68    0.65
  -1  -4 -18   14.90    0.59
  -1   4 -18   15.97    0.65
  -1   4 -18   15.12    0.54
   1   4  18   15.55    0.63
  -2  -4 -18    5.62    0.40
  -2  -4 -18    6.48    0.46
  -2   4 -18    6.16    0.46
   2   4  18    6.12    0.41
  -3  -4 -18    2.71    0.36
  -3  -4 -18    2.96    0.30
   3   4  18    3.32    0.33
  -3   4 -18    3.09    0.37
  -4   4 -18    0.22    0.30
   4   4  18   -0.21    0.24
  -4  -5  18    3.73    0.46
   4   5 -18    3.32    0.33
   4   5 -18    2.67    0.29
  -3  -5  18    0.00    0.18
  -3  -5  18    0.21    0.28
   3   5 -18   -0.02    0.17
   3   5 -18    0.30    0.20
   2  -5 -18    8.87    0.40
  -2  -5  18    8.33    0.44
  -2  -5  18    6.51    0.50
   2   5 -18    8.62    0.40
   2   5 -18    9.15    0.44
   1  -5 -18   15.79    0.58
   1   5 -18   16.35    0.61
   1   5 -18   15.00    0.58
   0  -5 -18    1.15    0.19
   0   5  18    1.70    0.25
   0   5 -18    1.53    0.24
   0   5 -18    1.43    0.19
  -1  -5 -18    4.88    0.34
  -1   5 -18    4.19    0.28
   1   5  18    4.83    0.37
  -1   5 -18    4.87    0.41
  -2  -5 -18    7.55    0.52
  -2  -5 -18    7.97    0.46
  -2   5 -18    7.60    0.51
   2   5  18    9.18    0.50
  -3  -5 -18    0.34    0.23
  -3  -5 -18    0.54    0.27
  -3   5 -18    0.14    0.27
   3   5  18   -0.06    0.25
  -4  -6  18    0.09    0.35
   4   6 -18   -0.05    0.22
   4   6 -18    0.35    0.25
  -3  -6  18    1.45    0.34
  -3  -6  18    2.08    0.27
   3   6 -18    2.87    0.29
  -2  -6  18    3.08    0.39
  -2  -6  18    3.34    0.30
   2   6 -18    2.73    0.27
   1  -6 -18    1.79    0.21
  -1  -6  18    1.04    0.29
   1   6 -18    1.29    0.21
   1   6 -18    1.88    0.24
   0  -6 -18    2.48    0.25
   0   6 -18    2.43    0.23
   0   6 -18    2.83    0.30
   0   6  18    2.39    0.29
  -1  -6 -18    1.63    0.24
  -1   6 -18    1.64    0.18
   1   6  18    1.95    0.30
  -1   6 -18    1.81    0.29
  -2  -6 -18   -0.05    0.20
  -2   6 -18   -0.09    0.23
   2   6  18   -0.04    0.23
  -3  -6 -18    0.47    0.29
  -3  -6 -18    0.59    0.25
   3   6  18    0.56    0.29
  -3   6 -18    0.34    0.28
  -3  -7  18   -0.24    0.32
  -3  -7  18   -0.11    0.22
   3   7 -18    0.03    0.23
  -2  -7  18    0.58    0.23
  -2  -7  18    0.45    0.30
   2   7 -18    0.54    0.21
  -1  -7  18    3.94    0.41
   1  -7 -18    4.44    0.33
   1   7 -18    3.95    0.32
   1   7 -18    4.02    0.29
   0  -7 -18    1.14    0.21
   0   7  18    1.44    0.27
   0   7 -18    1.35    0.26
   0   7 -18    1.28    0.19
  -1  -7 -18    4.43    0.34
  -1   7 -18    4.76    0.43
   1   7  18    4.51    0.40
  -2  -7 -18    3.19    0.33
   2   7  18    3.07    0.37
  -2   7 -18    3.16    0.36
  -3  -7 -18    0.05    0.24
  -3  -7 -18    0.19    0.31
  -3   7 -18    0.12    0.28
   3   7  18   -0.13    0.26
  -3  -8  18    0.47    0.27
  -3  -8  18    1.15    0.39
   3   8 -18    0.79    0.26
  -2  -8  18    2.64    0.32
  -2  -8  18    2.85    0.44
   2   8 -18    3.24    0.30
  -1  -8  18    4.03    0.36
  -1  -8  18    3.64    0.44
   1  -8 -18    3.31    0.28
   1   8 -18    3.33    0.32
   1   8 -18    2.94    0.27
   0  -8 -18    0.65    0.20
   0   8 -18    0.69    0.25
   0   8  18    0.72    0.26
   0   8 -18    0.30    0.16
  -1  -8 -18    0.06    0.20
   1   8  18    0.49    0.28
  -1   8 -18   -0.23    0.23
  -2  -8 -18    0.13    0.24
   2   8  18    0.21    0.27
  -2   8 -18    0.56    0.28
  -2  -9  18    0.16    0.25
  -2  -9  18    0.29    0.36
   2   9 -18    0.53    0.23
  -1  -9  18    0.77    0.27
  -1  -9  18    0.82    0.38
   1  -9 -18    0.32    0.20
   1   9 -18    0.52    0.23
   1   9 -18    0.33    0.20
   0  -9 -18    2.02    0.27
   0   9 -18    2.29    0.32
   0   9  18    2.26    0.34
  -1  -9 -18    2.74    0.31
   1   9  18    3.27    0.39
  -1   9 -18    3.44    0.39
  -1 -10  18    1.55    0.43
  -1 -10  18    1.88    0.33
   1  10 -18    1.46    0.24
   1  10 -18    1.45    0.30
   0 -10  18    0.03    0.24
   0 -10 -18    0.22    0.22
   0  10  18   -0.21    0.30
   0  10 -18    0.15    0.27
   4   0 -19    0.05    0.24
  -3   0  19    0.44    0.25
   3   0 -19    0.30    0.19
   2   0 -19    0.07    0.16
   2   0 -19   -0.11    0.14
  -2   0  19   -0.10    0.14
   1   0 -19   40.97    1.25
   1   0 -19   41.91    1.23
  -1   0  19   39.03    1.20
   0   0 -19    0.38    0.18
   0   0 -19    0.17    0.14
   1   0  19   46.22    1.42
  -1   0 -19   48.64    1.44
  -1   0 -19   50.46    1.51
  -2   0 -19    0.23    0.16
   2   0  19   -0.16    0.15
  -2   0 -19   -0.30    0.20
  -3   0 -19    1.26    0.30
   3   0  19    1.31    0.23
  -3   0 -19    1.08    0.32
  -3   0 -19    1.25    0.30
  -4   0 -19   -0.25    0.27
  -4   0 -19   -0.17    0.31
  -4  -1  19    0.06    0.25
   4   1 -19   -0.14    0.20
   4   1 -19   -0.04    0.23
   3  -1 -19   20.69    0.74
  -3  -1  19   20.44    0.77
   3   1 -19   22.18    0.76
  -2  -1  19    0.04    0.16
   2  -1 -19   -0.04    0.15
   2  -1 -19    0.10    0.15
   2   1 -19    0.13    0.16
   2   1 -19    0.24    0.16
   1  -1 -19   12.01    0.51
  -1  -1  19   11.21    0.48
   1  -1 -19   12.02    0.48
   1   1 -19   11.20    0.50
   1   1 -19   12.13    0.49
   0  -1 -19    1.88    0.24
   0  -1 -19    2.33    0.22
   0   1 -19    2.22    0.22
   0   1  19    2.51    0.23
   0   1 -19    1.86    0.25
  -1  -1 -19   12.33    0.51
  -1  -1 -19   14.02    0.60
   1  -1  19   12.28    0.48
  -1   1 -19   12.94    0.60
   1   1  19   12.55    0.52
  -1   1 -19   13.40    0.52
   2  -1  19    1.74    0.21
  -2  -1 -19    1.84    0.23
  -2  -1 -19    1.65    0.28
  -2   1 -19    1.46    0.20
  -2   1 -19    1.65    0.28
   2   1  19    1.37    0.23
  -3  -1 -19   20.33    0.69
  -3  -1 -19   18.15    0.76
  -3  -1 -19   18.28    0.81
   3   1  19   19.18    0.71
  -3   1 -19   18.94    0.81
  -3   1 -19   16.49    0.79
  -4  -1 -19   -0.24    0.28
  -4  -1 -19    0.14    0.29
  -4   1 -19   -0.18    0.28
   4   1  19    0.22    0.22
  -4   1 -19    0.40    0.34
  -4  -2  19    0.14    0.28
   4   2 -19    0.05    0.21
   4   2 -19    0.03    0.22
   3  -2 -19    0.16    0.17
  -3  -2  19    0.08    0.21
  -3  -2  19   -0.07    0.14
   3   2 -19    0.02    0.19
  -2  -2  19    1.16    0.23
   2  -2 -19    1.17    0.19
   2  -2 -19    1.43    0.21
   2   2 -19    0.92    0.17
   2   2 -19    1.03    0.20
   1  -2 -19   32.52    1.03
   1  -2 -19   32.56    1.00
  -1  -2  19   31.64    1.02
   1   2 -19   31.45    1.02
   1   2 -19   30.39    1.00
   0  -2 -19    4.48    0.35
   0  -2 -19    5.23    0.33
   0   2 -19    5.12    0.37
   0   2 -19    4.84    0.33
   0   2  19    5.56    0.33
  -1  -2 -19   37.51    1.21
  -1  -2 -19   40.53    1.27
   1  -2  19   39.37    1.16
  -1   2 -19   39.02    1.20
   1   2  19   41.85    1.24
  -1   2 -19   39.07    1.29
  -2  -2 -19    0.57    0.23
  -2  -2 -19    0.52    0.18
   2   2  19    0.40    0.20
  -2   2 -19    0.09    0.23
  -2   2 -19    0.57    0.16
  -3  -2 -19    2.10    0.33
  -3  -2 -19    1.95    0.24
  -3   2 -19    0.56    0.29
   3   2  19    1.72    0.26
  -4  -2 -19   -0.41    0.29
   4   2  19    0.25    0.24
  -4   2 -19    0.02    0.35
  -4   2 -19   -0.20    0.29
  -4  -3  19    0.07    0.28
   4   3 -19    0.54    0.23
   4   3 -19   -0.33    0.21
  -3  -3  19    7.43    0.38
  -3  -3  19    6.45    0.48
   3   3 -19    7.79    0.41
   3   3 -19    7.47    0.44
   2  -3 -19    0.33    0.18
  -2  -3  19    0.24    0.21
   2  -3 -19    0.47    0.16
   2   3 -19    0.15    0.15
   2   3 -19    0.36    0.18
  -1  -3  19   17.06    0.70
   1  -3 -19   18.44    0.65
   1  -3 -19   19.21    0.70
   1   3 -19   18.88    0.68
   1   3 -19   17.75    0.66
   0  -3 -19    3.02    0.26
   0  -3 -19    3.04    0.30
   0   3  19    3.26    0.28
   0   3 -19    3.31    0.26
   0   3 -19    2.96    0.30
  -1  -3 -19    1.30    0.24
  -1  -3 -19    0.97    0.20
  -1   3 -19    0.90    0.17
  -1   3 -19    1.03    0.24
   1   3  19    1.11    0.22
  -2  -3 -19    2.15    0.26
  -2  -3 -19    2.84    0.32
   2   3  19    3.23    0.31
  -2   3 -19    2.95    0.23
  -2   3 -19    2.64    0.33
  -3  -3 -19    8.37    0.46
  -3  -3 -19    8.22    0.55
   3   3  19    7.05    0.48
  -3   3 -19    7.58    0.57
  -4  -3 -19    0.15    0.31
   4   3  19    0.19    0.25
  -4   3 -19   -0.41    0.29
  -4  -4  19    0.08    0.32
   4   4 -19    0.47    0.24
   4   4 -19    0.00    0.21
  -3  -4  19    0.03    0.18
  -3  -4  19    0.19    0.26
   3   4 -19    0.40    0.19
   3   4 -19    0.48    0.21
  -2  -4  19    8.69    0.44
   2  -4 -19    7.81    0.40
  -2  -4  19    8.19    0.52
   2   4 -19    7.36    0.39
   2   4 -19    7.92    0.38
   2   4 -19    8.52    0.44
  -1  -4  19   17.12    0.70
   1  -4 -19   16.49    0.61
   1   4 -19   16.68    0.62
   1   4 -19   16.32    0.63
   0  -4 -19   23.58    0.80
   0   4  19   24.74    0.82
   0   4 -19   22.50    0.77
   0   4 -19   22.64    0.84
  -1  -4 -19   10.93    0.49
  -1  -4 -19    9.23    0.54
   1   4  19   10.75    0.52
  -1   4 -19    9.83    0.54
  -1   4 -19   10.58    0.44
  -2  -4 -19    0.49    0.21
  -2  -4 -19    0.42    0.24
   2   4  19    0.11    0.22
  -2   4 -19    0.14    0.24
  -3  -4 -19   -0.05    0.20
  -3  -4 -19    0.40    0.26
   3   4  19    0.03    0.24
  -3   4 -19   -0.01    0.28
  -4  -5  19    1.89    0.41
   4   5 -19    1.71    0.26
   4   5 -19    1.72    0.29
  -3  -5  19    1.93    0.25
  -3  -5  19    1.63    0.35
   3   5 -19    1.95    0.27
   3   5 -19    1.46    0.22
   2  -5 -19    0.14    0.16
  -2  -5  19    0.25    0.20
  -2  -5  19    0.76    0.28
   2   5 -19    0.35    0.20
   1  -5 -19   13.99    0.55
  -1  -5  19   12.85    0.64
   1   5 -19   13.04    0.55
   1   5 -19   13.86    0.57
   0  -5 -19    3.62    0.28
   0   5 -19    3.90    0.33
   0   5 -19    3.86    0.31
   0   5  19    3.81    0.32
  -1  -5 -19    0.01    0.18
   1   5  19   -0.03    0.21
  -1   5 -19   -0.10    0.21
  -1   5 -19    0.28    0.15
  -2  -5 -19    4.96    0.44
  -2  -5 -19    4.74    0.37
  -2   5 -19    5.37    0.46
   2   5  19    4.69    0.40
  -3  -5 -19    2.01    0.33
  -3  -5 -19    1.70    0.28
   3   5  19    1.72    0.32
  -3   5 -19    2.18    0.36
  -4  -6  19    0.67    0.40
   4   6 -19    1.12    0.29
  -3  -6  19    0.06    0.30
  -3  -6  19    0.05    0.21
   3   6 -19   -0.22    0.21
  -2  -6  19    5.12    0.48
  -2  -6  19    5.74    0.42
   2   6 -19    5.03    0.40
  -1  -6  19    4.32    0.42
   1  -6 -19    3.39    0.28
   1   6 -19    3.49    0.31
   1   6 -19    3.28    0.28
   0  -6 -19    4.96    0.37
   0   6  19    5.32    0.40
   0   6 -19    4.72    0.33
   0   6 -19    5.40    0.43
  -1  -6 -19    2.78    0.29
   1   6  19    2.85    0.34
  -1   6 -19    3.11    0.23
  -1   6 -19    2.68    0.33
  -2  -6 -19    0.10    0.22
  -2  -6 -19    0.38    0.27
  -2   6 -19    0.57    0.27
   2   6  19    0.42    0.26
  -3  -6 -19   -0.18    0.24
  -3  -6 -19    0.05    0.27
   3   6  19    0.09    0.27
  -3   6 -19    0.00    0.29
  -3  -7  19   -0.10    0.24
  -3  -7  19    0.15    0.34
   3   7 -19    0.12    0.24
  -2  -7  19   -0.14    0.30
  -2  -7  19    0.01    0.22
   2   7 -19    0.06    0.20
  -1  -7  19    0.76    0.31
   1  -7 -19    1.20    0.21
   1   7 -19    0.74    0.23
   1   7 -19    1.08    0.21
   0  -7 -19    4.94    0.40
   0   7 -19    4.82    0.34
   0   7 -19    5.34    0.44
   0   7  19    5.57    0.42
  -1  -7 -19    0.19    0.22
   1   7  19    0.12    0.25
  -1   7 -19   -0.09    0.24
  -2  -7 -19    5.67    0.46
   2   7  19    5.02    0.44
  -2   7 -19    5.34    0.46
  -3  -8  19    1.37    0.30
  -3  -8  19    2.45    0.44
   3   8 -19    1.61    0.30
  -2  -8  19    5.48    0.56
  -2  -8  19    6.35    0.51
   2   8 -19    6.50    0.47
  -1  -8  19    0.15    0.30
  -1  -8  19    0.14    0.25
   1  -8 -19    0.11    0.19
   1   8 -19    0.07    0.23
   1   8 -19   -0.05    0.18
   0  -8 -19    0.47    0.21
   0   8 -19    0.54    0.25
   0   8 -19    0.27    0.17
   0   8  19    0.51    0.27
  -1  -8 -19    0.25    0.23
  -1   8 -19    0.20    0.27
   1   8  19    0.26    0.27
  -2  -8 -19    0.87    0.28
   2   8  19    0.96    0.32
  -2   8 -19    1.18    0.33
  -2  -9  19    0.54    0.39
  -2  -9  19    0.20    0.27
   2   9 -19    0.39    0.24
  -1  -9  19    0.47    0.27
  -1  -9  19    1.29    0.37
   1  -9 -19    0.70    0.22
   1   9 -19    0.70    0.25
   1   9 -19    0.43    0.21
   0  -9 -19    4.56    0.35
   0   9  19    4.69    0.43
   0   9 -19    4.35    0.41
  -1  -9 -19    0.10    0.23
  -1   9 -19    0.14    0.29
   1   9  19    0.20    0.29
   4   0 -20    0.56    0.27
   3   0 -20   -0.14    0.18
   2   0 -20    2.20    0.24
   2   0 -20    2.01    0.23
   1   0 -20    0.17    0.14
   1   0 -20    0.01    0.15
  -1   0  20    0.11    0.14
   0   0 -20   16.69    0.66
   0   0 -20   16.33    0.61
  -1   0 -20    0.08    0.15
   1   0  20    0.18    0.15
  -1   0 -20    0.17    0.20
   2   0  20    6.01    0.38
  -2   0 -20    6.36    0.38
  -2   0 -20    6.11    0.47
   3   0  20    0.05    0.19
  -3   0 -20   -0.01    0.27
  -3   0 -20   -0.01    0.28
  -4   0 -20    0.10    0.31
  -4   0 -20    0.37    0.32
   4   1 -20    2.25    0.31
   4   1 -20    1.66    0.28
   3  -1 -20    0.45    0.19
  -3  -1  20    0.45    0.22
   3   1 -20    0.22    0.19
  -2  -1  20   28.23    0.99
   2  -1 -20   33.49    1.01
   2  -1 -20   33.82    1.00
   2   1 -20   29.91    1.00
   2   1 -20   29.93    0.99
  -1  -1  20    0.57    0.18
   1  -1 -20    0.48    0.19
   1  -1 -20    0.63    0.17
   1   1 -20    0.33    0.16
   1   1 -20    0.46    0.18
   0  -1 -20    3.31    0.26
   0  -1 -20    2.52    0.28
   0   1  20    2.81    0.26
   0   1 -20    2.64    0.29
   0   1 -20    3.13    0.26
  -1  -1 -20    1.32    0.20
   1  -1  20    1.50    0.18
  -1  -1 -20    1.35    0.25
  -1   1 -20    1.59    0.28
  -1   1 -20    1.48    0.21
   1   1  20    1.14    0.21
   2  -1  20    0.65    0.18
  -2  -1 -20    0.78    0.19
  -2  -1 -20    0.44    0.24
  -2   1 -20    0.38    0.25
  -2   1 -20    0.84    0.18
   2   1  20    0.32    0.20
  -3  -1 -20    0.95    0.28
  -3  -1 -20    0.93    0.20
  -3  -1 -20    0.61    0.28
  -3   1 -20    0.35    0.29
   3   1  20    1.15    0.25
  -4  -1 -20    0.32    0.32
  -4  -1 -20    0.64    0.33
   4   1  20    0.69    0.25
  -4   1 -20    0.64    0.37
  -4   1 -20    0.75    0.34
  -4  -2  20    0.57    0.30
   4   2 -20    0.74    0.26
   4   2 -20    1.16    0.26
  -3  -2  20    4.02    0.29
  -3  -2  20    3.50    0.35
   3  -2 -20    4.19    0.31
   3   2 -20    3.62    0.32
  -2  -2  20    0.06    0.19
   2  -2 -20   -0.09    0.16
   2  -2 -20    0.41    0.17
   2   2 -20    0.02    0.16
   2   2 -20    0.06    0.17
   1  -2 -20    2.74    0.27
  -1  -2  20    3.08    0.28
   1  -2 -20    3.06    0.25
   1   2 -20    2.49    0.25
   1   2 -20    2.52    0.27
   0  -2 -20    7.77    0.40
   0  -2 -20    7.90    0.44
   0   2 -20    7.59    0.45
   0   2  20    7.81    0.41
   0   2 -20    7.30    0.40
   1  -2  20    0.41    0.14
  -1  -2 -20    0.33    0.17
  -1  -2 -20    0.46    0.21
  -1   2 -20    0.18    0.21
   1   2  20    0.23    0.18
  -1   2 -20    0.30    0.17
  -2  -2 -20    6.17    0.38
  -2  -2 -20    6.06    0.46
  -2   2 -20    5.86    0.35
  -2   2 -20    5.56    0.45
   2   2  20    6.50    0.43
  -3  -2 -20    1.95    0.33
  -3  -2 -20    1.86    0.25
   3   2  20    2.23    0.30
  -3   2 -20    1.33    0.32
  -4  -2 -20   -0.21    0.30
   4   2  20    0.46    0.27
  -4   2 -20   -0.12    0.30
  -4  -3  20    2.24    0.38
   4   3 -20    2.55    0.31
   4   3 -20    2.73    0.31
  -3  -3  20    0.29    0.25
  -3  -3  20    0.21    0.17
   3   3 -20    0.01    0.19
   3   3 -20   -0.14    0.20
  -2  -3  20   13.90    0.65
   2  -3 -20   16.11    0.63
   2  -3 -20   17.73    0.61
   2   3 -20   15.84    0.60
   2   3 -20   16.01    0.63
   1  -3 -20    8.19    0.40
  -1  -3  20    8.14    0.45
   1  -3 -20    8.27    0.46
   1   3 -20    6.76    0.41
   1   3 -20    7.80    0.44
   0  -3 -20   -0.07    0.15
   0  -3 -20    0.14    0.20
   0   3 -20   -0.09    0.19
   0   3 -20    0.03    0.16
   0   3  20    0.09    0.18
  -1  -3 -20    9.43    0.47
  -1  -3 -20    9.69    0.51
  -1   3 -20    8.94    0.52
  -1   3 -20    9.15    0.43
   1   3  20   10.76    0.49
  -2  -3 -20    1.61    0.24
  -2  -3 -20    1.64    0.30
  -2   3 -20    1.73    0.20
   2   3  20    1.90    0.28
  -2   3 -20    1.32    0.30
  -3  -3 -20    2.93    0.29
  -3  -3 -20    2.46    0.35
  -3   3 -20    2.12    0.36
   3   3  20    3.05    0.33
  -4  -4  20    1.21    0.37
   4   4 -20    1.20    0.28
   4   4 -20    0.66    0.25
  -3  -4  20    6.98    0.54
  -3  -4  20    9.08    0.45
   3   4 -20    8.60    0.44
   3   4 -20    9.20    0.50
  -2  -4  20   -0.06    0.18
   2  -4 -20    0.19    0.16
  -2  -4  20    0.25    0.25
   2   4 -20   -0.17    0.19
   2   4 -20   -0.01    0.17
   2   4 -20   -0.03    0.15
  -1  -4  20    3.14    0.34
   1  -4 -20    3.01    0.27
   1   4 -20    2.94    0.28
   1   4 -20    2.87    0.27
   0  -4 -20    8.63    0.44
   0   4 -20    7.88    0.47
   0   4  20    9.01    0.47
   0   4 -20    8.24    0.42
  -1  -4 -20    0.06    0.19
  -1  -4 -20    0.08    0.22
  -1   4 -20   -0.26    0.22
   1   4  20    0.20    0.22
  -1   4 -20    0.09    0.16
  -2  -4 -20    6.43    0.48
  -2  -4 -20    6.25    0.43
  -2   4 -20    5.71    0.49
   2   4  20    6.42    0.45
  -3  -4 -20    2.40    0.36
  -3  -4 -20    2.42    0.29
   3   4  20    2.53    0.33
  -3   4 -20    1.96    0.36
  -4  -5  20    0.95    0.38
   4   5 -20    0.71    0.27
   4   5 -20    0.57    0.24
  -3  -5  20    0.18    0.21
  -3  -5  20   -0.28    0.29
   3   5 -20    0.23    0.23
   3   5 -20    0.01    0.21
  -2  -5  20    9.84    0.51
  -2  -5  20    8.68    0.60
   2  -5 -20    9.00    0.45
   2   5 -20    9.37    0.50
  -1  -5  20    8.73    0.54
   1  -5 -20    8.35    0.43
   1   5 -20    7.99    0.45
   1   5 -20    8.88    0.47
   0  -5 -20    0.79    0.20
   0   5 -20    0.86    0.19
   0   5  20    1.02    0.23
   0   5 -20    0.80    0.25
  -1  -5 -20   16.47    0.73
  -1  -5 -20   17.47    0.68
  -1   5 -20   16.25    0.73
   1   5  20   16.48    0.70
  -1   5 -20   16.64    0.60
  -2  -5 -20    0.30    0.26
  -2  -5 -20   -0.24    0.20
   2   5  20    0.13    0.25
  -2   5 -20    0.14    0.26
  -3  -5 -20    3.20    0.34
  -3  -5 -20    3.67    0.40
   3   5  20    3.36    0.38
  -3   5 -20    2.74    0.41
  -3  -6  20   12.18    0.58
  -3  -6  20   10.53    0.69
   3   6 -20   12.67    0.61
  -2  -6  20   -0.01    0.22
  -2  -6  20    0.33    0.30
   2   6 -20    0.21    0.22
  -1  -6  20    5.59    0.50
   1  -6 -20    4.59    0.37
   1   6 -20    5.05    0.38
   1   6 -20    5.22    0.40
   0  -6 -20    7.57    0.45
   0   6 -20    8.16    0.49
   0   6 -20    7.68    0.41
   0   6  20    8.14    0.48
  -1  -6 -20    0.21    0.21
   1   6  20    0.20    0.24
  -1   6 -20    0.27    0.25
  -1   6 -20    0.01    0.16
  -2  -6 -20    4.94    0.39
  -2  -6 -20    4.58    0.44
  -2   6 -20    3.55    0.40
   2   6  20    4.73    0.44
  -3  -6 -20    2.73    0.35
  -3  -6 -20    3.24    0.40
  -3   6 -20    2.20    0.38
   3   6  20    2.95    0.39
  -3  -7  20   -0.03    0.33
  -3  -7  20   -0.25    0.24
   3   7 -20    0.32    0.25
  -2  -7  20    4.46    0.38
  -2  -7  20    3.74    0.45
   2   7 -20    4.14    0.34
   1  -7 -20    7.01    0.42
  -1  -7  20    7.51    0.57
   1   7 -20    6.26    0.43
   1   7 -20    6.48    0.43
   0  -7 -20    0.02    0.20
   0   7 -20    0.14    0.18
   0   7  20    0.41    0.24
   0   7 -20    0.37    0.24
  -1  -7 -20   12.15    0.60
   1   7  20   12.96    0.64
  -1   7 -20   12.23    0.65
  -2  -7 -20    0.58    0.27
  -2   7 -20    0.75    0.30
   2   7  20    0.98    0.31
  -2  -8  20    0.11    0.36
  -2  -8  20    0.47    0.26
   2   8 -20    0.23    0.23
   1  -8 -20    5.63    0.42
  -1  -8  20    6.42    0.56
  -1  -8  20    5.98    0.43
   1   8 -20    5.20    0.41
   1   8 -20    6.32    0.47
   0  -8 -20    4.08    0.35
   0   8  20    3.69    0.39
   0   8 -20    3.43    0.37
   0   8 -20    4.17    0.30
  -1  -8 -20   -0.13    0.23
   1   8  20   -0.19    0.27
  -1   8 -20    0.05    0.27
  -2  -8 -20    1.11    0.28
   2   8  20    1.44    0.34
  -2   8 -20    1.82    0.36
   1  -9 -20    2.13    0.29
  -1  -9  20    1.55    0.32
  -1  -9  20    2.00    0.44
   1   9 -20    1.76    0.26
   1   9 -20    1.92    0.32
   0  -9 -20   -0.33    0.22
   0   9  20    0.49    0.30
   0   9 -20    0.25    0.28
  -1  -9 -20    3.25    0.35
  -1   9 -20    2.26    0.38
   1   9  20    2.44    0.36
   4   0 -21   -0.11    0.27
   3   0 -21    8.46    0.47
   2   0 -21    0.05    0.17
   2   0 -21    0.08    0.17
   1   0 -21    3.15    0.29
   1   0 -21    2.73    0.25
   0   0 -21    0.39    0.17
   0   0 -21    0.06    0.18
  -1   0 -21   27.81    0.92
  -1   0 -21   29.57    1.01
   1   0  21   27.09    0.90
  -2   0 -21   -0.01    0.23
  -2   0 -21    0.12    0.17
   2   0  21    0.13    0.19
   3   0  21    7.10    0.46
  -3   0 -21    6.66    0.58
   4   1 -21    0.04    0.23
   4   1 -21   -0.12    0.24
   3  -1 -21   10.30    0.49
   3   1 -21   10.56    0.51
  -2  -1  21    0.02    0.18
   2  -1 -21    0.31    0.18
   2  -1 -21    0.06    0.16
   2   1 -21    0.00    0.18
   2   1 -21    0.39    0.18
   1  -1 -21   38.61    1.20
   1  -1 -21   37.04    1.16
  -1  -1  21   36.62    1.16
   1   1 -21   36.10    1.16
   1   1 -21   38.05    1.20
   0  -1 -21    0.25    0.20
   0  -1 -21    0.30    0.17
   0   1  21   -0.05    0.16
   0   1 -21   -0.20    0.19
   0   1 -21    0.10    0.16
   1  -1  21    6.78    0.35
  -1  -1 -21    7.70    0.41
  -1  -1 -21    7.50    0.47
  -1   1 -21    6.58    0.48
  -1   1 -21    7.77    0.41
   1   1  21    7.44    0.40
  -2  -1 -21   -0.26    0.22
  -2  -1 -21    0.18    0.18
   2  -1  21    0.53    0.18
  -2   1 -21    0.25    0.18
  -2   1 -21    0.08    0.25
   2   1  21    0.03    0.19
  -3  -1 -21    3.49    0.41
  -3  -1 -21    3.15    0.29
  -3   1 -21    2.85    0.39
   3   1  21    3.03    0.33
  -4  -2  21   -0.12    0.29
   4   2 -21    0.13    0.25
   4   2 -21   -0.22    0.23
  -3  -2  21    4.14    0.39
   3  -2 -21    5.27    0.38
  -3  -2  21    4.87    0.39
   3   2 -21    4.53    0.35
   2  -2 -21    0.61    0.19
  -2  -2  21    0.45    0.22
   2  -2 -21    0.98    0.20
   2   2 -21    0.38    0.19
   2   2 -21    0.41    0.18
   1  -2 -21    7.35    0.39
   1  -2 -21    7.06    0.43
  -1  -2  21    7.12    0.41
   1   2 -21    6.99    0.41
   1   2 -21    5.56    0.40
   0  -2 -21    1.31    0.21
   0  -2 -21    1.29    0.24
   0   2 -21    1.42    0.22
   0   2 -21    1.59    0.27
   0   2  21    1.33    0.22
  -1  -2 -21   21.03    0.75
   1  -2  21   23.12    0.76
  -1  -2 -21   19.89    0.81
  -1   2 -21   21.83    0.84
  -1   2 -21   19.80    0.73
   1   2  21   20.01    0.74
  -2  -2 -21    0.77    0.25
  -2  -2 -21    0.53    0.20
   2   2  21    0.19    0.21
  -2   2 -21    0.28    0.26
  -2   2 -21    0.63    0.18
  -3  -2 -21    3.90    0.31
  -3  -2 -21    3.45    0.39
   3   2  21    4.04    0.36
  -3   2 -21    2.56    0.40
  -4  -3  21    0.46    0.33
   4   3 -21    0.32    0.25
   4   3 -21    0.65    0.25
  -3  -3  21    5.90    0.51
  -3  -3  21    6.71    0.40
   3   3 -21    7.30    0.46
   3   3 -21    7.33    0.43
   2  -3 -21   -0.01    0.16
   2  -3 -21   -0.05    0.18
  -2  -3  21   -0.17    0.22
   2   3 -21    0.06    0.20
   2   3 -21    0.20    0.19
   1  -3 -21   20.64    0.74
  -1  -3  21   21.63    0.79
   1  -3 -21   22.01    0.81
   1   3 -21   21.01    0.78
   1   3 -21   20.14    0.75
   0  -3 -21    6.39    0.40
   0  -3 -21    7.22    0.45
   0   3  21    7.81    0.41
   0   3 -21    5.90    0.44
   0   3 -21    6.65    0.39
  -1  -3 -21    3.06    0.33
  -1  -3 -21    3.49    0.30
  -1   3 -21    2.60    0.33
  -1   3 -21    3.15    0.27
   1   3  21    2.94    0.29
  -2  -3 -21    0.11    0.20
  -2  -3 -21   -0.33    0.22
  -2   3 -21    0.01    0.15
   2   3  21   -0.05    0.21
  -2   3 -21   -0.11    0.25
  -3  -3 -21    2.56    0.28
  -3  -3 -21    2.30    0.35
   3   3  21    2.85    0.35
  -3   3 -21    2.66    0.40
  -4  -4  21    0.05    0.33
   4   4 -21   -0.30    0.24
   4   4 -21    0.17    0.23
  -3  -4  21    2.08    0.26
  -3  -4  21    1.78    0.34
   3   4 -21    1.99    0.27
   3   4 -21    2.22    0.30
  -2  -4  21    1.05    0.22
   2  -4 -21    0.95    0.20
  -2  -4  21    1.30    0.29
   2   4 -21    1.47    0.25
   2   4 -21    1.46    0.21
   1  -4 -21   10.97    0.51
  -1  -4  21   12.43    0.58
   1   4 -21   10.88    0.52
   1   4 -21   11.05    0.54
   0  -4 -21    0.17    0.19
   0  -4 -21    0.01    0.22
   0   4  21    0.22    0.21
   0   4 -21    0.26    0.18
   0   4 -21   -0.15    0.21
  -1  -4 -21   14.97    0.63
  -1  -4 -21   14.39    0.68
   1   4  21   16.07    0.65
  -1   4 -21   14.44    0.57
  -1   4 -21   14.26    0.69
  -2  -4 -21    0.29    0.25
  -2  -4 -21    0.48    0.23
   2   4  21    0.47    0.26
  -2   4 -21    0.36    0.27
  -3  -4 -21    1.06    0.25
  -3  -4 -21    1.31    0.34
   3   4  21    0.79    0.29
  -3   4 -21    0.66    0.34
  -3  -5  21    0.94    0.35
  -3  -5  21    1.48    0.26
   3   5 -21    1.71    0.29
  -2  -5  21    0.00    0.21
   2  -5 -21   -0.02    0.17
  -2  -5  21   -0.14    0.26
   2   5 -21   -0.22    0.21
  -1  -5  21    1.14    0.29
   1  -5 -21    0.76    0.21
   1   5 -21    0.57    0.21
   1   5 -21    0.92    0.23
   0  -5 -21    4.58    0.34
   0   5 -21    4.80    0.36
   0   5  21    4.57    0.37
   0   5 -21    4.05    0.37
  -1  -5 -21    0.15    0.21
  -1  -5 -21   -0.05    0.24
   1   5  21   -0.01    0.22
  -1   5 -21    0.21    0.17
  -1   5 -21    0.16    0.25
  -2  -5 -21    0.03    0.26
  -2  -5 -21   -0.13    0.22
   2   5  21   -0.16    0.25
  -2   5 -21    0.02    0.28
  -3  -5 -21    0.76    0.32
  -3  -5 -21    0.69    0.26
  -3   5 -21    0.99    0.33
   3   5  21    1.22    0.33
  -3  -6  21    0.05    0.33
  -3  -6  21    0.27    0.24
   3   6 -21    0.55    0.27
  -2  -6  21    2.24    0.40
  -2  -6  21    2.49    0.32
   2   6 -21    2.98    0.30
  -1  -6  21    3.62    0.40
   1  -6 -21    2.76    0.28
   1   6 -21    3.08    0.30
   1   6 -21    2.64    0.31
   0  -6 -21    1.02    0.23
   0   6  21    1.38    0.27
   0   6 -21    1.38    0.28
   0   6 -21    1.40    0.22
  -1  -6 -21    2.19    0.29
  -1   6 -21    2.61    0.35
   1   6  21    2.16    0.33
  -2  -6 -21   -0.12    0.23
  -2  -6 -21    0.25    0.29
  -2   6 -21    0.07    0.28
   2   6  21    0.25    0.28
  -3  -7  21    0.31    0.36
  -3  -7  21    0.44    0.27
   3   7 -21    1.15    0.29
  -2  -7  21    0.22    0.25
  -2  -7  21    0.36    0.35
   2   7 -21    0.02    0.23
   1  -7 -21    0.05    0.20
  -1  -7  21    0.73    0.31
   1   7 -21    0.10    0.23
   1   7 -21    0.02    0.21
   0  -7 -21    0.39    0.22
   0   7 -21    0.42    0.19
   0   7 -21    0.58    0.26
   0   7  21    0.86    0.27
  -1  -7 -21    0.65    0.25
   1   7  21    1.36    0.29
  -1   7 -21    0.77    0.30
  -2  -7 -21   -0.06    0.31
  -2  -7 -21    0.08    0.25
  -2   7 -21   -0.44    0.28
   2   7  21    0.14    0.28
  -2  -8  21    0.61    0.39
  -2  -8  21    0.80    0.29
   2   8 -21    0.93    0.26
  -1  -8  21    0.90    0.36
   1  -8 -21    0.30    0.22
  -1  -8  21    0.51    0.27
   1   8 -21    0.13    0.21
   1   8 -21    0.39    0.24
   0  -8 -21    1.04    0.26
   0   8 -21    1.17    0.22
   0   8  21    1.46    0.32
   0   8 -21    1.00    0.29
  -1  -8 -21    0.08    0.24
   1   8  21   -0.24    0.26
  -1   8 -21   -0.05    0.28
   0  -9 -21    1.02    0.27
   0   9  21    0.92    0.34
   0   9 -21    0.55    0.30
   3   0 -22   -0.21    0.20
   2   0 -22    1.68    0.24
   2   0 -22    1.80    0.24
   1   0 -22    0.10    0.19
   1   0 -22    0.47    0.18
   0   0 -22   23.48    0.88
   0   0 -22   24.99    0.83
   1   0  22    0.18    0.15
  -1   0 -22    0.14    0.18
  -1   0 -22    0.14    0.23
  -2   0 -22   12.62    0.66
   2   0  22   13.36    0.57
  -2   0 -22   13.80    0.57
  -3   0 -22   -0.03    0.30
   4   1 -22    0.32    0.27
   4   1 -22    0.90    0.27
   3  -1 -22    0.11    0.19
   3   1 -22    0.12    0.21
   2  -1 -22   12.94    0.55
   2  -1 -22   13.16    0.56
   2   1 -22   13.24    0.58
   2   1 -22   13.27    0.56
   1  -1 -22    0.02    0.19
  -1  -1  22    0.39    0.18
   1  -1 -22    0.56    0.19
   1   1 -22    0.28    0.20
   1   1 -22    0.58    0.19
   0  -1 -22    7.76    0.42
   0  -1 -22    7.29    0.46
   0   1 -22    8.08    0.43
   0   1 -22    7.11    0.49
  -1  -1 -22    0.17    0.18
  -1  -1 -22    0.20    0.22
   1  -1  22   -0.04    0.15
  -1   1 -22    0.28    0.18
  -1   1 -22    0.20    0.24
   1   1  22    0.32    0.18
  -2  -1 -22    3.25    0.29
  -2  -1 -22    2.32    0.34
  -2   1 -22    2.58    0.26
  -2   1 -22    3.27    0.39
   2   1  22    3.25    0.33
  -3  -1 -22   -0.38    0.26
  -3  -1 -22    0.12    0.19
   3   1  22    0.33    0.24
  -3   1 -22   -0.19    0.30
   4   2 -22    2.03    0.32
   4   2 -22    1.38    0.29
  -3  -2  22    0.21    0.26
   3  -2 -22    0.08    0.19
   3   2 -22    0.19    0.22
  -2  -2  22    0.29    0.22
   2  -2 -22    0.24    0.19
   2  -2 -22    0.47    0.20
   2   2 -22   -0.12    0.17
   2   2 -22    0.10    0.19
  -1  -2  22    6.79    0.41
   1  -2 -22    7.00    0.40
   1  -2 -22    6.45    0.43
   1   2 -22    6.62    0.42
   1   2 -22    6.23    0.44
   0  -2 -22    9.63    0.47
   0  -2 -22   10.05    0.52
   0   2 -22    9.28    0.53
   0   2  22   10.43    0.49
   0   2 -22    9.65    0.48
  -1  -2 -22    6.14    0.47
  -1  -2 -22    5.94    0.40
  -1   2 -22    6.36    0.39
   1   2  22    5.79    0.40
  -1   2 -22    5.37    0.47
  -2  -2 -22    7.44    0.53
  -2  -2 -22    7.34    0.44
   2   2  22    7.64    0.47
  -2   2 -22    7.37    0.55
  -2   2 -22    7.35    0.41
  -3  -2 -22    0.00    0.19
  -3  -2 -22    0.19    0.29
  -3   2 -22   -0.34    0.28
   3   2  22    0.12    0.24
  -4  -3  22    0.15    0.33
   4   3 -22    0.36    0.26
   4   3 -22    0.51    0.27
  -3  -3  22    2.76    0.36
  -3  -3  22    2.88    0.27
   3   3 -22    3.20    0.33
   3   3 -22    3.04    0.31
   2  -3 -22   10.43    0.51
  -2  -3  22   10.37    0.55
   2  -3 -22   11.72    0.50
   2   3 -22    9.87    0.53
   1  -3 -22    6.24    0.44
  -1  -3  22    7.36    0.45
   1  -3 -22    7.23    0.42
   1   3 -22    6.44    0.42
   1   3 -22    5.84    0.44
   0  -3 -22    7.09    0.48
   0  -3 -22    7.07    0.42
   0   3 -22    6.65    0.40
   0   3 -22    6.09    0.45
   0   3  22    6.90    0.43
  -1  -3 -22    0.77    0.21
  -1  -3 -22    0.69    0.25
  -1   3 -22    1.17    0.21
  -1   3 -22    0.79    0.27
   1   3  22    0.90    0.23
  -2  -3 -22    1.02    0.23
  -2  -3 -22    0.78    0.28
   2   3  22    0.97    0.27
  -2   3 -22    0.70    0.30
  -2   3 -22    0.63    0.28
  -3  -3 -22    2.35    0.29
  -3  -3 -22    2.66    0.37
   3   3  22    2.79    0.36
  -3   3 -22    1.73    0.38
  -4  -4  22    0.28    0.34
   4   4 -22    1.16    0.28
   4   4 -22    0.82    0.29
  -3  -4  22    0.39    0.22
  -3  -4  22    0.64    0.31
   3   4 -22    0.88    0.27
   3   4 -22    0.86    0.23
   2  -4 -22    2.83    0.31
  -2  -4  22    2.75    0.36
  -2  -4  22    2.36    0.29
   2  -4 -22    2.40    0.26
   2   4 -22    1.91    0.28
   1  -4 -22   10.59    0.50
  -1  -4  22   11.18    0.58
   1  -4 -22   10.92    0.58
   1   4 -22   10.05    0.53
   1   4 -22    9.85    0.51
   0  -4 -22    0.40    0.20
   0  -4 -22    0.53    0.25
   0   4  22    0.59    0.23
   0   4 -22    0.11    0.24
   0   4 -22    0.19    0.18
  -1  -4 -22    5.50    0.47
  -1  -4 -22    6.33    0.45
  -1   4 -22    5.77    0.38
   1   4  22    6.96    0.45
  -1   4 -22    6.83    0.51
  -2  -4 -22    5.16    0.45
  -2  -4 -22    5.33    0.40
   2   4  22    5.34    0.43
  -2   4 -22    3.81    0.42
  -3  -4 -22   -0.01    0.28
  -3  -4 -22    0.03    0.22
  -3   4 -22   -0.39    0.30
   3   4  22    0.37    0.28
  -3  -5  22    1.90    0.40
  -3  -5  22    3.18    0.32
   3   5 -22    2.78    0.34
  -2  -5  22    5.40    0.49
   2  -5 -22    5.57    0.40
  -2  -5  22    5.34    0.40
   2   5 -22    6.29    0.47
  -1  -5  22    3.52    0.37
   1  -5 -22    4.17    0.33
   1   5 -22    3.43    0.31
   1   5 -22    3.03    0.33
   0  -5 -22    2.62    0.29
   0   5  22    2.87    0.31
   0   5 -22    2.60    0.27
   0   5 -22    2.51    0.33
  -1  -5 -22    2.89    0.32
  -1  -5 -22    2.94    0.38
   1   5  22    2.73    0.33
  -1   5 -22    2.51    0.25
  -1   5 -22    2.64    0.37
  -2  -5 -22   -0.02    0.25
  -2  -5 -22    0.57    0.25
  -2   5 -22    0.33    0.29
   2   5  22    0.48    0.29
  -3  -6  22    0.34    0.36
  -3  -6  22    1.06    0.28
   3   6 -22    0.80    0.29
  -2  -6  22    1.06    0.27
  -2  -6  22    0.72    0.35
   2   6 -22    0.93    0.26
  -1  -6  22   12.08    0.64
   1  -6 -22   10.17    0.54
   1   6 -22   11.04    0.55
   1   6 -22   10.69    0.57
   0  -6 -22    0.01    0.21
   0   6  22    0.08    0.24
   0   6 -22    0.16    0.26
   0   6 -22    0.15    0.19
  -1  -6 -22    5.07    0.46
  -1  -6 -22    5.77    0.47
  -1   6 -22    5.40    0.47
   1   6  22    6.63    0.49
  -2  -6 -22    1.60    0.30
  -2  -6 -22    1.53    0.34
   2   6  22    2.23    0.35
  -2   6 -22    1.41    0.35
  -2  -7  22    1.40    0.39
  -2  -7  22    1.22    0.30
   2   7 -22    1.58    0.28
   1  -7 -22    0.46    0.23
  -1  -7  22    1.14    0.33
   1   7 -22    0.41    0.23
   1   7 -22    0.50    0.26
   0  -7 -22    3.00    0.34
   0   7 -22    2.30    0.26
   0   7 -22    2.61    0.36
   0   7  22    2.63    0.35
  -1  -7 -22    5.11    0.42
  -1   7 -22    4.95    0.47
   1   7  22    5.50    0.44
  -2  -7 -22    0.50    0.28
  -2  -7 -22    0.42    0.32
  -2   7 -22    0.17    0.32
   2   7  22   -0.22    0.28
  -1  -8  22    5.04    0.51
   1  -8 -22    4.29    0.37
  -1  -8  22    4.31    0.42
   1   8 -22    4.56    0.41
   1   8 -22    4.91    0.37
   0  -8 -22   -0.09    0.23
   0   8 -22   -0.03    0.27
   0   8 -22   -0.07    0.22
   0   8  22    0.04    0.28
  -1  -8 -22    1.72    0.32
  -1   8 -22    0.96    0.34
   1   8  22    1.81    0.33
   3   0 -23   17.36    0.70
   2   0 -23    0.27    0.19
   2   0 -23   -0.01    0.19
   1   0 -23    2.24    0.26
   1   0 -23    2.08    0.28
   0   0 -23    0.40    0.18
   0   0 -23    0.12    0.21
  -1   0 -23    3.40    0.36
  -1   0 -23    3.57    0.30
   1   0  23    2.89    0.27
  -2   0 -23   -0.06    0.18
   2   0  23    0.14    0.19
  -2   0 -23    0.05    0.27
  -3   0 -23    3.38    0.43
   4   1 -23    0.76    0.30
   4   1 -23    0.31    0.25
   3  -1 -23    3.71    0.31
   3   1 -23    2.64    0.31
   2  -1 -23    0.07    0.18
   2  -1 -23   -0.03    0.19
   2   1 -23   -0.14    0.19
   2   1 -23   -0.23    0.19
   1  -1 -23   21.18    0.80
   1  -1 -23   21.58    0.77
   1   1 -23   21.91    0.82
   1   1 -23   21.52    0.78
   0  -1 -23    0.91    0.24
   0  -1 -23    0.65    0.20
   0   1 -23    0.60    0.24
   0   1 -23    0.69    0.21
  -1  -1 -23   10.57    0.51
   1  -1  23   10.64    0.45
  -1  -1 -23    9.96    0.56
  -1   1 -23   10.22    0.49
   1   1  23    9.79    0.48
  -1   1 -23   10.51    0.59
  -2  -1 -23    1.20    0.23
  -2  -1 -23    0.81    0.29
  -2   1 -23    1.81    0.33
   2   1  23    1.04    0.25
  -2   1 -23    1.32    0.22
  -3  -1 -23    0.08    0.30
  -3  -1 -23    0.14    0.21
   3   1  23    0.27    0.24
  -3   1 -23   -0.35    0.30
   4   2 -23    0.09    0.27
   4   2 -23    0.35    0.27
   3  -2 -23   11.90    0.54
   3   2 -23   10.15    0.57
  -2  -2  23    4.17    0.37
   2  -2 -23    4.57    0.34
   2  -2 -23    4.20    0.37
   2   2 -23    4.45    0.35
   1  -2 -23    0.04    0.20
   1  -2 -23    0.21    0.19
  -1  -2  23    0.39    0.21
   1   2 -23    0.32    0.20
   1   2 -23   -0.24    0.21
   0  -2 -23    0.34    0.19
   0  -2 -23    1.00    0.25
   0   2  23    0.83    0.22
   0   2 -23    0.97    0.22
   0   2 -23    0.55    0.24
  -1  -2 -23    6.71    0.43
  -1  -2 -23    7.23    0.51
  -1   2 -23    6.62    0.51
   1   2  23    6.81    0.43
  -1   2 -23    8.05    0.44
  -2  -2 -23    0.33    0.25
  -2  -2 -23    0.12    0.20
  -2   2 -23   -0.38    0.26
  -2   2 -23    0.12    0.17
   2   2  23    0.16    0.23
  -3  -2 -23    2.99    0.41
  -3  -2 -23    2.60    0.30
  -3   2 -23    2.03    0.40
   3   2  23    2.83    0.36
  -4  -3  23    1.23    0.46
   4   3 -23    1.43    0.31
   4   3 -23    1.36    0.31
  -3  -3  23    0.84    0.31
  -3  -3  23    1.00    0.22
   3   3 -23    1.08    0.26
   3   3 -23    1.06    0.28
   2  -3 -23    0.92    0.22
   2  -3 -23    0.38    0.21
  -2  -3  23    0.29    0.25
   2   3 -23    0.43    0.23
  -1  -3  23    9.68    0.51
   1  -3 -23    8.71    0.47
   1  -3 -23    8.98    0.50
   1   3 -23    8.33    0.49
   1   3 -23    8.82    0.51
   0  -3 -23    2.47    0.31
   0  -3 -23    1.84    0.25
   0   3 -23    1.91    0.25
   0   3 -23    2.00    0.31
   0   3  23    2.27    0.28
  -1  -3 -23    4.72    0.41
  -1  -3 -23    3.83    0.33
  -1   3 -23    4.91    0.37
  -1   3 -23    4.17    0.40
   1   3  23    5.40    0.42
  -2  -3 -23    3.75    0.33
  -2  -3 -23    4.06    0.41
  -2   3 -23    3.18    0.41
   2   3  23    3.94    0.37
  -3  -3 -23   -0.09    0.27
  -3  -3 -23   -0.26    0.21
   3   3  23    0.12    0.28
  -3   3 -23   -0.40    0.31
  -3  -4  23    3.62    0.32
  -3  -4  23    3.00    0.42
   3   4 -23    4.42    0.35
   3   4 -23    3.77    0.38
   2  -4 -23    7.67    0.50
  -2  -4  23    7.80    0.57
   2  -4 -23   10.25    0.48
  -2  -4  23    7.77    0.48
   2   4 -23    8.46    0.52
  -1  -4  23    1.15    0.27
   1  -4 -23    1.29    0.23
   1  -4 -23    0.76    0.26
   1   4 -23    0.86    0.25
   1   4 -23    0.74    0.23
   0  -4 -23    2.45    0.33
   0  -4 -23    2.01    0.26
   0   4 -23    1.52    0.24
   0   4  23    2.83    0.31
   0   4 -23    1.82    0.32
  -1  -4 -23    4.20    0.36
  -1  -4 -23    5.24    0.46
   1   4  23    5.43    0.40
  -1   4 -23    4.44    0.36
  -1   4 -23    4.60    0.44
  -2  -4 -23    0.04    0.23
  -2  -4 -23    0.25    0.27
  -2   4 -23   -0.18    0.28
   2   4  23   -0.19    0.25
  -3  -5  23    1.55    0.38
  -3  -5  23    1.48    0.27
   3   5 -23    1.69    0.32
   2  -5 -23    0.44    0.21
  -2  -5  23    0.34    0.25
  -2  -5  23    0.46    0.31
   2   5 -23    0.29    0.25
  -1  -5  23    7.98    0.55
   1  -5 -23    7.64    0.46
   1   5 -23    6.72    0.49
   1   5 -23    6.65    0.46
   0  -5 -23    5.30    0.43
   0  -5 -23    5.29    0.45
   0   5  23    5.59    0.44
   0   5 -23    5.52    0.46
   0   5 -23    4.91    0.39
  -1  -5 -23    1.35    0.27
  -1  -5 -23    0.80    0.30
   1   5  23    1.42    0.29
  -1   5 -23    1.19    0.21
  -1   5 -23    1.08    0.32
  -2  -5 -23    4.58    0.44
  -2  -5 -23    5.46    0.42
  -2   5 -23    3.49    0.45
   2   5  23    5.30    0.46
  -3  -6  23    0.23    0.26
  -3  -6  23    0.45    0.37
   3   6 -23    0.42    0.30
  -2  -6  23    5.83    0.42
  -2  -6  23    5.36    0.52
   2   6 -23    5.05    0.41
   1  -6 -23    0.64    0.23
  -1  -6  23    1.42    0.33
   1   6 -23    0.32    0.25
   1   6 -23    0.59    0.24
   0  -6 -23    3.64    0.35
   0   6 -23    3.81    0.32
   0   6 -23    3.98    0.40
   0   6  23    3.83    0.37
  -1  -6 -23    2.47    0.33
  -1  -6 -23    2.38    0.38
  -1   6 -23    1.78    0.36
   1   6  23    2.77    0.35
  -2  -6 -23    0.03    0.30
  -2  -6 -23   -0.09    0.24
   2   6  23    0.03    0.30
  -2   6 -23    0.04    0.31
  -2  -7  23   -0.18    0.34
  -2  -7  23    0.14    0.28
   2   7 -23    0.28    0.26
  -1  -7  23    2.86    0.41
   1  -7 -23    2.47    0.31
   1   7 -23    2.95    0.32
   1   7 -23    2.11    0.32
   0  -7 -23    1.65    0.29
   0   7 -23    1.88    0.26
   0   7  23    1.85    0.33
   0   7 -23    1.71    0.34
  -1  -7 -23   -0.21    0.24
  -1   7 -23   -0.23    0.28
   1   7  23   -0.09    0.27
   1  -8 -23    0.91    0.27
  -1  -8  23    1.02    0.32
  -1  -8  23    1.02    0.38
   1   8 -23    0.68    0.25
   1   8 -23    0.71    0.30
   0  -8 -23    2.56    0.33
   0   8  23    3.57    0.41
   0   8 -23    3.37    0.41
   3   0 -24   -0.06    0.22
   2   0 -24    3.59    0.32
   2   0 -24    3.46    0.32
   1   0 -24    0.01    0.21
   1   0 -24    0.40    0.20
   0   0 -24    6.11    0.41
   0   0 -24    5.78    0.48
  -1   0 -24    0.01    0.19
  -1   0 -24    0.09    0.24
   1   0  24   -0.35    0.16
  -2   0 -24   19.25    0.71
  -2   0 -24   17.12    0.81
   2   0  24   18.26    0.71
  -3   0 -24   -0.09    0.30
   4   1 -24   -0.16    0.28
   4   1 -24    0.03    0.26
   3  -1 -24    0.28    0.21
   3   1 -24    0.23    0.23
   2  -1 -24   16.09    0.67
   2  -1 -24   18.27    0.68
   2   1 -24   17.14    0.70
   1  -1 -24    0.06    0.20
   1  -1 -24    0.15    0.19
   1   1 -24    0.26    0.22
   1   1 -24    0.29    0.20
   0  -1 -24   16.47    0.70
   0  -1 -24   16.08    0.66
   0   1 -24   16.72    0.74
   0   1 -24   17.20    0.67
  -1  -1 -24    0.27    0.25
   1  -1  24   -0.07    0.16
  -1  -1 -24   -0.05    0.19
  -1   1 -24    0.02    0.18
  -1   1 -24    0.09    0.25
   1   1  24    0.15    0.19
  -2  -1 -24    0.20    0.28
  -2  -1 -24    0.46    0.21
  -2   1 -24    0.17    0.29
  -2   1 -24    0.31    0.20
   2   1  24    0.46    0.23
  -3  -1 -24    0.23    0.30
   3   1  24    0.21    0.26
  -3   1 -24   -0.12    0.32
   3  -2 -24    0.16    0.21
   3   2 -24   -0.05    0.24
   2  -2 -24    4.10    0.32
   2  -2 -24    3.20    0.33
   2   2 -24    3.22    0.32
   1  -2 -24    0.86    0.25
  -1  -2  24    1.10    0.25
   1  -2 -24    1.11    0.23
   1   2 -24    0.79    0.22
   1   2 -24    0.85    0.26
   0  -2 -24    3.64    0.37
   0  -2 -24    3.01    0.29
   0   2 -24    3.51    0.37
   0   2 -24    3.57    0.32
  -1  -2 -24    0.10    0.20
  -1  -2 -24    0.01    0.24
   1   2  24    0.07    0.20
  -1   2 -24   -0.20    0.24
  -1   2 -24    0.19    0.20
  -2  -2 -24   14.83    0.64
  -2  -2 -24   15.19    0.72
  -2   2 -24   14.56    0.75
  -2   2 -24   13.94    0.59
   2   2  24   14.20    0.66
  -3  -2 -24   -0.07    0.30
  -3  -2 -24    0.07    0.21
   3   2  24    0.14    0.27
  -3   2 -24    0.01    0.32
  -3  -3  24    0.28    0.28
  -3  -3  24   -0.17    0.29
   3   3 -24    0.29    0.25
   3   3 -24    0.49    0.24
  -2  -3  24   16.62    0.75
   2  -3 -24   16.72    0.71
   2  -3 -24   19.76    0.70
   2   3 -24   16.95    0.73
   1  -3 -24    0.17    0.22
   1  -3 -24    0.09    0.20
  -1  -3  24    0.22    0.23
   1   3 -24   -0.20    0.21
   1   3 -24   -0.05    0.19
   0  -3 -24   12.67    0.58
   0  -3 -24   11.74    0.62
   0   3  24   13.85    0.60
   0   3 -24   12.44    0.58
   0   3 -24   13.23    0.66
  -1  -3 -24   -0.17    0.24
  -1  -3 -24    0.02    0.19
  -1   3 -24   -0.17    0.26
   1   3  24   -0.16    0.20
  -1   3 -24   -0.08    0.18
  -2  -3 -24    0.34    0.23
  -2  -3 -24   -0.01    0.27
   2   3  24    0.19    0.25
  -2   3 -24   -0.41    0.28
  -3  -4  24   -0.35    0.29
  -3  -4  24   -0.05    0.22
   3   4 -24   -0.19    0.25
  -2  -4  24    0.03    0.27
   2  -4 -24    0.37    0.24
   2  -4 -24    0.21    0.21
   2   4 -24    0.13    0.24
   1  -4 -24    5.36    0.41
  -1  -4  24    6.74    0.49
   1  -4 -24    5.81    0.48
   1   4 -24    5.44    0.44
   1   4 -24    5.21    0.42
   0  -4 -24    1.53    0.26
   0  -4 -24    0.67    0.26
   0   4  24    0.86    0.26
   0   4 -24    0.60    0.28
   0   4 -24    0.96    0.23
  -1  -4 -24    0.66    0.25
  -1  -4 -24    0.72    0.28
  -1   4 -24    0.14    0.29
   1   4  24    0.59    0.25
  -1   4 -24    0.52    0.20
  -2  -4 -24    3.43    0.34
  -2  -4 -24    3.27    0.39
  -2   4 -24    3.66    0.45
   2   4  24    3.95    0.41
  -3  -5  24    1.06    0.38
  -3  -5  24    0.81    0.27
   3   5 -24    0.82    0.30
   2  -5 -24    5.54    0.49
  -2  -5  24    5.72    0.50
  -2  -5  24    5.32    0.42
   2  -5 -24    5.21    0.41
   2   5 -24    5.58    0.42
   1  -5 -24    0.17    0.27
  -1  -5  24    0.52    0.28
   1  -5 -24    0.27    0.22
   1   5 -24    0.20    0.25
   1   5 -24    0.35    0.23
   0  -5 -24    4.48    0.44
   0  -5 -24    5.11    0.40
   0   5 -24    4.35    0.35
   0   5  24    4.80    0.40
   0   5 -24    3.45    0.40
  -1  -5 -24    0.31    0.24
  -1  -5 -24    0.35    0.28
   1   5  24   -0.22    0.24
  -1   5 -24    0.44    0.20
  -1   5 -24   -0.09    0.29
  -2  -5 -24    0.06    0.24
  -2  -5 -24    0.03    0.27
   2   5  24    0.26    0.29
  -2   5 -24   -0.48    0.31
  -2  -6  24   -0.05    0.32
  -2  -6  24    0.01    0.25
   2   6 -24    0.18    0.26
   1  -6 -24    1.54    0.28
  -1  -6  24    2.45    0.38
   1   6 -24    1.13    0.30
   1   6 -24    1.79    0.29
   0  -6 -24    0.55    0.25
   0  -6 -24    0.29    0.29
   0   6 -24    0.43    0.29
   0   6  24    0.40    0.28
   0   6 -24    0.20    0.21
  -1  -6 -24   -0.04    0.25
  -1  -6 -24   -0.44    0.26
  -1   6 -24   -0.06    0.29
   1   6  24    0.47    0.26
   1  -7 -24    0.32    0.25
  -1  -7  24    0.76    0.34
   1   7 -24    0.37    0.25
   1   7 -24    0.24    0.27
   0  -7 -24   -0.34    0.23
   0   7  24   -0.17    0.26
   0   7 -24   -0.02    0.30
   0   7 -24   -0.25    0.21
  -1  -7 -24    0.55    0.29
  -1  -7 -24    0.34    0.32
  -1   7 -24    0.15    0.32
   1   7  24    0.65    0.29
   3   0 -25    2.23    0.30
   2   0 -25    0.05    0.20
   1   0 -25    0.10    0.22
   1   0 -25    0.25    0.20
   0   0 -25   -0.01    0.24
   0   0 -25    0.24    0.19
  -1   0 -25    5.76    0.47
   1   0  25    4.98    0.37
  -1   0 -25    5.34    0.41
  -2   0 -25   -0.12    0.27
  -2   0 -25    0.16    0.20
   3  -1 -25    3.09    0.31
   3   1 -25    3.05    0.33
   2  -1 -25    0.32    0.22
   2  -1 -25    1.07    0.24
   2   1 -25    0.76    0.25
   1  -1 -25    7.92    0.46
   1  -1 -25    7.74    0.49
   1   1 -25    8.08    0.52
   1   1 -25    7.44    0.47
   0  -1 -25    0.38    0.21
   0  -1 -25    0.63    0.24
   0   1 -25    0.32    0.26
   0   1 -25    0.54    0.22
  -1  -1 -25    2.71    0.29
  -1  -1 -25    2.97    0.35
   1   1  25    3.08    0.30
  -1   1 -25    2.74    0.28
  -1   1 -25    2.41    0.35
  -2  -1 -25    0.31    0.28
  -2  -1 -25    0.58    0.22
   2   1  25    0.53    0.23
  -2   1 -25    0.43    0.21
  -2   1 -25    0.45    0.30
   3  -2 -25    3.71    0.33
   3   2 -25    2.81    0.35
   2  -2 -25    0.10    0.22
   2  -2 -25    0.13    0.21
   2   2 -25    0.25    0.23
   1  -2 -25    0.76    0.26
   1  -2 -25    0.83    0.23
   1   2 -25    0.30    0.25
   1   2 -25    0.74    0.23
   0  -2 -25    4.32    0.40
   0  -2 -25    3.84    0.34
   0   2 -25    4.42    0.35
   0   2 -25    4.32    0.41
  -1  -2 -25    3.20    0.37
  -1  -2 -25    3.22    0.32
  -1   2 -25    2.50    0.36
  -1   2 -25    3.32    0.31
   1   2  25    2.78    0.31
  -2  -2 -25    1.16    0.25
  -2  -2 -25    1.40    0.32
  -2   2 -25    0.53    0.31
   2   2  25    1.29    0.28
  -2   2 -25    0.75    0.21
   3   3 -25    0.18    0.24
   3   3 -25    0.14    0.26
   2  -3 -25    2.71    0.32
  -2  -3  25    2.57    0.37
   2  -3 -25    3.01    0.31
   2   3 -25    2.72    0.33
   1  -3 -25    1.20    0.25
  -1  -3  25    1.59    0.29
   1  -3 -25    1.09    0.27
   1   3 -25    1.27    0.26
   1   3 -25    0.83    0.27
   0  -3 -25    0.46    0.26
   0  -3 -25    0.68    0.22
   0   3 -25    0.34    0.26
   0   3 -25    0.49    0.22
  -1  -3 -25    2.12    0.35
  -1  -3 -25    2.85    0.30
  -1   3 -25    1.91    0.35
  -1   3 -25    2.10    0.26
   1   3  25    1.46    0.28
  -2  -3 -25    2.02    0.36
  -2  -3 -25    1.69    0.28
  -2   3 -25    2.26    0.40
   2   3  25    1.75    0.33
  -3  -4  25    2.73    0.31
  -3  -4  25    2.42    0.41
   3   4 -25    2.60    0.37
  -2  -4  25   -0.12    0.28
   2  -4 -25   -0.02    0.22
   2  -4 -25    0.21    0.22
   2   4 -25   -0.26    0.24
   1  -4 -25    0.65    0.26
  -1  -4  25    0.72    0.27
   1  -4 -25    0.74    0.23
   1   4 -25    0.47    0.27
   1   4 -25    0.62    0.25
   0  -4 -25    7.68    0.49
   0  -4 -25    6.58    0.51
   0   4 -25    6.69    0.45
   0   4  25    7.13    0.48
   0   4 -25    5.62    0.48
  -1  -4 -25    2.72    0.37
  -1  -4 -25    2.53    0.31
  -1   4 -25    2.61    0.28
   1   4  25    2.36    0.32
  -1   4 -25    2.76    0.41
  -2  -4 -25    3.80    0.43
  -2  -4 -25    3.16    0.34
  -2   4 -25    3.13    0.44
   2   4  25    3.10    0.38
  -2  -5  25    3.65    0.44
   2  -5 -25    3.18    0.37
  -2  -5  25    3.01    0.35
   2  -5 -25    3.95    0.34
   2   5 -25    4.40    0.40
  -1  -5  25    0.94    0.31
   1  -5 -25    0.79    0.30
   1  -5 -25    0.58    0.25
   1   5 -25    0.46    0.27
   1   5 -25    0.17    0.24
   0  -5 -25    0.30    0.24
   0  -5 -25   -0.04    0.26
   0   5 -25   -0.01    0.21
   0   5  25    0.20    0.25
   0   5 -25   -0.33    0.26
  -1  -5 -25    3.24    0.40
  -1  -5 -25    2.89    0.34
  -1   5 -25    3.08    0.29
   1   5  25    3.93    0.39
  -1   5 -25    2.53    0.41
  -2  -6  25    1.92    0.33
  -2  -6  25    1.51    0.39
   2  -6 -25    1.95    0.35
   2   6 -25    1.32    0.31
  -1  -6  25    0.68    0.31
   1  -6 -25    0.34    0.30
   1  -6 -25    0.87    0.26
   1   6 -25    0.14    0.27
   1   6 -25   -0.25    0.23
   0  -6 -25    5.75    0.51
   0  -6 -25    7.26    0.53
   0   6 -25    6.92    0.48
   0   6  25    7.32    0.55
   0   6 -25    7.06    0.57
  -1  -6 -25    1.28    0.31
  -1  -6 -25    1.41    0.35
   1   6  25    1.33    0.31
  -1   6 -25    0.32    0.34
   0   7 -25   -0.17    0.29
   3   0 -26    0.49    0.25
   2   0 -26   14.73    0.65
   1   0 -26   -0.35    0.19
   1   0 -26   -0.16    0.22
   0   0 -26    3.93    0.34
   0   0 -26    3.54    0.38
  -1   0 -26   -0.27    0.25
  -1   0 -26    0.06    0.21
   1   0  26   -0.13    0.19
  -2   0 -26    0.51    0.31
  -2   0 -26    1.54    0.26
   3  -1 -26    0.53    0.25
   3   1 -26    0.59    0.26
   2  -1 -26    1.75    0.27
   2   1 -26    1.97    0.30
   1  -1 -26    0.36    0.22
   1  -1 -26    0.19    0.24
   1   1 -26    0.10    0.24
   1   1 -26    0.11    0.22
   0  -1 -26   16.33    0.67
   0  -1 -26   14.93    0.70
   0   1 -26   14.80    0.72
   0   1 -26   15.95    0.66
  -1  -1 -26    0.20    0.21
  -1  -1 -26    0.43    0.28
  -1   1 -26   -0.25    0.26
  -1   1 -26    0.39    0.21
   1   1  26    0.32    0.21
  -2  -1 -26    4.22    0.45
  -2  -1 -26    4.98    0.38
  -2   1 -26    5.65    0.42
  -2   1 -26    4.41    0.47
   2   1  26    4.68    0.39
   3  -2 -26    0.98    0.26
   3   2 -26    0.40    0.27
   2  -2 -26    6.59    0.44
   2  -2 -26    6.67    0.48
   2   2 -26    5.59    0.42
   1  -2 -26    0.52    0.26
   1  -2 -26    0.45    0.24
   1   2 -26    0.05    0.25
   1   2 -26    0.52    0.24
   0  -2 -26    1.60    0.27
   0  -2 -26    1.55    0.30
   0   2 -26    1.09    0.30
   0   2 -26    1.44    0.26
  -1  -2 -26    0.34    0.23
  -1  -2 -26    0.25    0.26
   1   2  26    0.28    0.22
  -1   2 -26    0.16    0.29
  -1   2 -26    0.48    0.22
  -2  -2 -26    1.23    0.27
  -2  -2 -26    0.80    0.31
   2   2  26    0.81    0.27
  -2   2 -26    1.07    0.34
  -2   2 -26    1.04    0.23
   3   3 -26    1.13    0.31
   3   3 -26    1.00    0.28
   2  -3 -26    4.02    0.35
   2  -3 -26    3.37    0.35
   2   3 -26    4.44    0.39
   1  -3 -26    0.49    0.24
   1  -3 -26    0.51    0.26
   1   3 -26    0.64    0.25
   1   3 -26    0.09    0.25
   0  -3 -26   13.01    0.67
   0  -3 -26   13.29    0.61
   0   3 -26   12.05    0.66
   0   3 -26   12.43    0.60
  -1  -3 -26    0.98    0.31
  -1  -3 -26    1.54    0.28
   1   3  26    1.18    0.27
  -1   3 -26    1.03    0.24
  -1   3 -26    1.11    0.34
  -2  -3 -26    2.26    0.31
  -2  -3 -26    1.93    0.36
  -2   3 -26    0.99    0.35
   2   3  26    1.67    0.32
  -2  -4  26    1.82    0.36
   2  -4 -26    2.25    0.29
   2  -4 -26    1.74    0.30
   2   4 -26    1.51    0.31
   1  -4 -26    1.53    0.27
  -1  -4  26    1.09    0.30
   1  -4 -26    1.60    0.31
   1   4 -26    1.02    0.29
   1   4 -26    1.36    0.29
   0  -4 -26    0.11    0.24
   0  -4 -26    0.30    0.28
   0   4 -26   -0.15    0.28
   0   4 -26    0.26    0.22
  -1  -4 -26    0.23    0.23
  -1  -4 -26    0.36    0.30
   1   4  26    0.55    0.25
  -1   4 -26    0.65    0.22
  -1   4 -26   -0.35    0.30
   2  -5 -26    1.78    0.28
  -2  -5  26    1.54    0.37
   2  -5 -26    1.24    0.29
  -2  -5  26    0.78    0.28
   2   5 -26    1.09    0.30
  -1  -5  26    0.30    0.28
   1  -5 -26   -0.32    0.22
   1  -5 -26    0.40    0.29
   1   5 -26   -0.32    0.25
   1   5 -26   -0.37    0.23
   0  -5 -26    2.42    0.33
   0  -5 -26    3.73    0.42
   0   5  26    3.05    0.37
   0   5 -26    2.48    0.40
   0   5 -26    3.03    0.32
  -1  -5 -26    0.19    0.29
  -1  -5 -26    0.70    0.27
  -1   5 -26    0.14    0.22
  -1   5 -26   -0.11    0.32
   1   5  26    0.46    0.27
   1  -6 -26    2.00    0.37
  -1  -6  26    2.49    0.40
   1  -6 -26    2.23    0.32
   1   6 -26    1.48    0.30
   1   6 -26    1.66    0.34
   0  -6 -26    0.40    0.27
   0  -6 -26    0.42    0.32
   0   6 -26    0.24    0.23
   0   6  26    0.54    0.28
   0   6 -26   -0.26    0.29
   3   0 -27    6.71    0.50
   2   0 -27    0.31    0.23
   1   0 -27    0.56    0.26
   1   0 -27    0.92    0.25
   0   0 -27    0.21    0.22
   0   0 -27   -0.12    0.25
  -1   0 -27    3.49    0.32
  -1   0 -27    3.86    0.41
  -2   0 -27   -0.17    0.28
  -2   0 -27    0.22    0.21
   3  -1 -27    0.51    0.25
   3   1 -27    0.18    0.25
   2  -1 -27    0.58    0.24
   2   1 -27    0.45    0.25
   1  -1 -27   12.08    0.59
   1  -1 -27   11.61    0.60
   1   1 -27   12.39    0.61
   1   1 -27   11.94    0.62
   0  -1 -27    0.34    0.26
   0  -1 -27    0.33    0.23
   0   1 -27    0.29    0.22
   0   1 -27    0.45    0.29
  -1  -1 -27   10.53    0.54
  -1  -1 -27    8.46    0.60
  -1   1 -27    9.55    0.63
  -1   1 -27   10.64    0.54
   1   1  27    9.81    0.52
  -2  -1 -27   -0.04    0.29
  -2  -1 -27    0.15    0.23
   2   1  27   -0.08    0.22
  -2   1 -27    0.05    0.30
  -2   1 -27    0.46    0.22
   2  -2 -27    0.22    0.23
   2   2 -27    0.39    0.25
   1  -2 -27    1.40    0.30
   1  -2 -27    1.63    0.28
   1   2 -27    2.09    0.30
   1   2 -27    1.25    0.29
   0  -2 -27    0.50    0.24
   0  -2 -27    0.35    0.26
   0   2 -27    0.30    0.29
   0   2 -27    0.97    0.25
  -1  -2 -27    3.52    0.35
  -1  -2 -27    3.58    0.40
  -1   2 -27    3.64    0.43
   1   2  27    3.25    0.33
  -1   2 -27    3.76    0.33
  -2  -2 -27   -0.12    0.28
  -2  -2 -27    0.13    0.23
   2   2  27    0.43    0.25
  -2   2 -27    0.00    0.30
   2  -3 -27    5.26    0.40
   2   3 -27    5.16    0.43
   1  -3 -27    5.00    0.39
   1  -3 -27    5.51    0.48
   1   3 -27    5.93    0.48
   1   3 -27    4.31    0.42
   0  -3 -27    1.68    0.28
   0  -3 -27    1.50    0.33
   0   3 -27    1.50    0.27
   0   3 -27    1.60    0.33
  -1  -3 -27    4.73    0.38
  -1  -3 -27    4.49    0.45
   1   3  27    4.82    0.40
  -1   3 -27    4.04    0.46
  -1   3 -27    4.33    0.35
   2  -4 -27    0.15    0.28
   2  -4 -27    0.12    0.25
   2   4 -27    0.28    0.28
  -1  -4  27    3.41    0.38
   1  -4 -27    2.58    0.37
   1  -4 -27    2.62    0.32
   1   4 -27    2.37    0.36
   1   4 -27    2.91    0.35
   0  -4 -27    1.57    0.33
   0  -4 -27    1.45    0.28
   0   4 -27    0.48    0.32
   0   4 -27    1.30    0.27
  -1  -4 -27    1.01    0.34
  -1  -4 -27    0.71    0.26
   1   4  27    0.90    0.28
  -1   4 -27    1.17    0.25
  -1   4 -27    0.71    0.34
   1  -5 -27    0.61    0.29
   1  -5 -27    1.04    0.28
  -1  -5  27    0.88    0.31
   1   5 -27    0.83    0.28
   1   5 -27    0.18    0.29
   0  -5 -27    0.91    0.28
   0  -5 -27    0.94    0.32
   0   5 -27    1.18    0.26
   0   5 -27    0.56    0.33
   2   0 -28    6.01    0.48
   1   0 -28    0.09    0.26
   1   0 -28    0.44    0.24
   0   0 -28    1.31    0.26
   0   0 -28    1.98    0.34
  -1   0 -28    0.20    0.28
  -1   0 -28   -0.08    0.22
   2  -1 -28    0.40    0.24
   2   1 -28    0.34    0.25
   1  -1 -28    0.44    0.24
   1  -1 -28    0.54    0.27
   1   1 -28    0.23    0.26
   1   1 -28    1.08    0.26
   0  -1 -28    4.35    0.42
   0  -1 -28    4.10    0.36
   0   1 -28    4.48    0.44
   0   1 -28    4.91    0.38
  -1  -1 -28    0.13    0.23
  -1  -1 -28   -0.26    0.27
  -1   1 -28    0.17    0.30
   1   1  28    0.02    0.23
  -1   1 -28    0.29    0.23
   2  -2 -28    1.90    0.30
   2   2 -28    2.59    0.33
   1  -2 -28    0.85    0.28
   1  -2 -28    0.30    0.24
   1   2 -28    0.18    0.27
   1   2 -28    0.78    0.26
   0  -2 -28    0.55    0.29
   0  -2 -28    0.82    0.27
   0   2 -28    1.04    0.25
   0   2 -28    0.83    0.31
  -1  -2 -28    2.73    0.33
  -1  -2 -28    2.67    0.38
  -1   2 -28    2.38    0.30
  -1   2 -28    2.26    0.39
   1   2  28    2.67    0.33
   2  -3 -28    0.05    0.23
   2   3 -28    0.00    0.26
   1  -3 -28    2.03    0.31
   1  -3 -28    2.28    0.36
   1   3 -28    1.15    0.32
   1   3 -28    1.92    0.31
   0  -3 -28    4.34    0.38
   0  -3 -28    3.75    0.43
   0   3 -28    4.41    0.37
   0   3 -28    3.99    0.43
  -1  -3 -28    0.34    0.26
  -1  -3 -28    0.06    0.29
  -1   3 -28   -0.02    0.32
  -1   3 -28    0.19    0.21
   1   3  28   -0.19    0.25
   1  -4 -28    2.05    0.35
   1  -4 -28    1.82    0.30
   1   4 -28    1.33    0.33
   1   4 -28    1.44    0.30
   0  -4 -28    0.63    0.27
   0  -4 -28    0.94    0.32
   0   4 -28   -0.15    0.30
   0   4 -28    0.71    0.26
   2   0 -29    0.58    0.26
   1   0 -29    8.70    0.53
   1   0 -29    8.03    0.57
   0   0 -29   -0.05    0.22
   0   0 -29    0.06    0.28
  -1   0 -29    0.15    0.29
  -1   0 -29    0.42    0.23
   2  -1 -29    0.22    0.24
   2   1 -29    0.13    0.25
   1  -1 -29    0.37    0.28
   1  -1 -29    0.80    0.27
   1   1 -29    0.36    0.25
   1   1 -29    0.72    0.30
   0  -1 -29   -0.01    0.22
   0  -1 -29   -0.15    0.28
   0   1 -29    0.22    0.24
   0   1 -29    0.32    0.29
  -1  -1 -29    5.54    0.49
  -1  -1 -29    6.50    0.49
  -1   1 -29    6.74    0.48
  -1   1 -29    6.02    0.52
   1  -2 -29    7.89    0.52
   1  -2 -29    7.60    0.56
   1   2 -29    7.31    0.53
   1   2 -29    8.67    0.54
   0  -2 -29   -0.16    0.27
   0  -2 -29    0.24    0.25
   0   2 -29    0.24    0.24
   0   2 -29   -0.05    0.29
   1  -3 -29    1.59    0.33
   1  -3 -29    1.73    0.31
   1   3 -29    0.27    0.29
   1   3 -29    2.13    0.32
   0  -3 -29   -0.25    0.27
   0  -3 -29    0.22    0.26
   0   3 -29   -0.08    0.30
   0   3 -29    0.17    0.24
   1   0 -30   -0.04    0.27
   1   0 -30    0.39    0.25
   0   0 -30    1.23    0.28
   0   0 -30    0.25    0.30
   0   0   0    0.00    0.00
;
_shelx_hkl_checksum     37952
_shelx_res_file
;
TITL AX1108_multiscan_m in P2(1)/n
    AX1108.res
    created by SHELXL-2019/1 at 16:22:47 on 23-Jun-2025
CELL 0.71073 4.4730 9.3707 22.3663 90.000 94.9894 90.000
ZERR 4.00 0.0007 0.0015 0.0036 0.000 0.0028 0.000
LATT 1
SYMM -x+1/2, y+1/2, -z+1/2
SFAC C  H  O  Cl Br
UNIT 36 32 4 4 4
L.S. 14
ACTA
BOND $H
FMAP 2
PLAN -10
OMIT -3 54
EQIV $1 -x+1/2, y+1/2, -z+3/2
HTAB C1 O1_$1
EQIV $2 -x+3/2, y+1/2, -z+3/2
HTAB C2 O1_$2
mpla 11 C1 C2 C3 C4 C5 C6 C7 C8 C9 Br1 O1 Cl1
CONF
SIZE 0.12 0.30 0.42
TEMP -123.140
WGHT    0.028000    0.345300
FVAR       0.13729
BR1   5    1.426036    0.774775    1.028810    11.00000    0.05104    0.04894 =
         0.03549    0.00511    0.00697    0.00654
C1    1    0.224534    0.734035    0.714393    11.00000    0.02647    0.03029 =
         0.06461   -0.00850    0.00268    0.00235
AFIX  23
H1A   2    0.077806    0.810098    0.702401    11.00000   -1.20000
H1B   2    0.111428    0.648575    0.725442    11.00000   -1.20000
AFIX   0
C2    1    0.425078    0.783003    0.767789    11.00000    0.02949    0.02233 =
         0.04618   -0.00436    0.01016    0.00101
AFIX  23
H2A   2    0.301478    0.831498    0.796299    11.00000   -1.20000
H2B   2    0.569695    0.853619    0.754374    11.00000   -1.20000
AFIX   0
C3    1    0.597337    0.662567    0.800111    11.00000    0.03361    0.02204 =
         0.04439    0.00181    0.01622   -0.00169
C4    1    0.795778    0.694498    0.854959    11.00000    0.03619    0.02190 =
         0.03939    0.00372    0.01683    0.00013
C5    1    0.944830    0.581881    0.885517    11.00000    0.04608    0.02094 =
         0.05169    0.00362    0.01219    0.00336
AFIX  43
H5    2    0.916508    0.487417    0.870675    11.00000   -1.20000
AFIX   0
C6    1    1.131728    0.604885    0.936640    11.00000    0.04622    0.03035 =
         0.04782    0.00935    0.01288    0.00899
AFIX  43
H6    2    1.231700    0.527279    0.957094    11.00000   -1.20000
AFIX   0
C7    1    1.172207    0.742968    0.957917    11.00000    0.03770    0.03801 =
         0.03227    0.00456    0.01384    0.00268
C8    1    1.029461    0.856599    0.928562    11.00000    0.05188    0.02576 =
         0.03443    0.00004    0.01155    0.00183
AFIX  43
H8    2    1.060492    0.950893    0.943426    11.00000   -1.20000
AFIX   0
C9    1    0.841455    0.832264    0.877497    11.00000    0.04789    0.02302 =
         0.03714    0.00426    0.01118    0.00342
AFIX  43
H9    2    0.741597    0.910338    0.857366    11.00000   -1.20000
AFIX   0
CL1   4    0.437137    0.691790    0.652120    11.00000    0.04776    0.03705 =
         0.04420   -0.01140   -0.00561    0.00585
O1    3    0.573240    0.541097    0.780855    11.00000    0.05965    0.01889 =
         0.05945   -0.00197    0.00305   -0.00322
HKLF 4 1 1 0 0 0 1 0 0 0 1
REM  AX1108_multiscan_m in P2(1)/n
REM wR2 = 0.0576, GooF = S = 1.029, Restrained GooF = 1.029 for all data
REM R1 = 0.0234 for 1780 Fo > 4sig(Fo) and 0.0293 for all 2037 data
REM 109 parameters refined using 0 restraints
END
WGHT      0.0280      0.3453
REM Highest difference peak  0.368,  deepest hole -0.369,  1-sigma level  0.054
Q1    1   1.2527  0.7622  1.0272  11.00000  0.05    0.37
Q2    1   1.3213  0.7619  0.9987  11.00000  0.05    0.31
Q3    1   0.3968  0.6139  0.6608  11.00000  0.05    0.28
Q4    1   0.5162  0.7244  0.7819  11.00000  0.05    0.28
Q5    1   0.4294  0.5517  0.7942  11.00000  0.05    0.27
Q6    1   1.4508  0.8575  1.0286  11.00000  0.05    0.27
Q7    1   0.3362  0.7488  0.7395  11.00000  0.05    0.26
Q8    1   0.7762  0.7556  0.8668  11.00000  0.05    0.23
Q9    1   1.1165  0.6013  0.9031  11.00000  0.05    0.22
Q10   1   1.1218  0.6750  0.9480  11.00000  0.05    0.20
;
_shelx_res_checksum     31010
