# Supplementary material for: 1-(4-Bromo­phen­yl)-3-chloro­propan-1-one
Source: IUCrdata. 2025 Jul 23;10(Pt 7):x250620. doi: 10.1107/S2414314625006200 (PMC12326466; doi:10.1107/S2414314625006200)
Supplement: Supplementary file 2 [file x-10-x250620-Isup2.hkl]

data_I                                                                          
_shelx_title ' AX1108_multiscan_m in P2(1)/n'                                   
_shelx_refln_list_code          4                                               
_shelx_F_calc_maximum      221.83                                               
_exptl_crystal_F_000       488.00                                               
_reflns_d_resolution_high  0.7830                                               
                                                                                
loop_                                                                           
 _space_group_symop_operation_xyz                                               
 'x, y, z'                                                                      
 '-x+1/2, y+1/2, -z+1/2'                                                        
 '-x, -y, -z'                                                                   
 'x-1/2, -y-1/2, z-1/2'                                                         
                                                                                
_cell_length_a     4.4730                                                       
_cell_length_b     9.3707                                                       
_cell_length_c    22.3663                                                       
_cell_angle_alpha  90.000                                                       
_cell_angle_beta   94.989                                                       
_cell_angle_gamma  90.000                                                       
                                                                                
_shelx_F_squared_multiplier     1.000                                           
                                                                                
loop_                                                                           
 _refln_index_h                                                                 
 _refln_index_k                                                                 
 _refln_index_l                                                                 
 _refln_F_squared_calc                                                          
 _refln_F_squared_meas                                                          
 _refln_F_squared_sigma                                                         
 _refln_observed_status                                                         
   2   0   0       7189.08       7026.75        94.42 o                         
   4   0   0        204.01        188.42        10.88 o                         
   1   1   0        209.37        231.78         3.13 o                         
   2   1   0       6488.81       6654.23        59.52 o                         
   3   1   0         26.20         22.82         1.42 o                         
   4   1   0       2209.52       2221.75        37.29 o                         
   5   1   0          1.45          3.81         5.81 o                         
   0   2   0      44512.34      42020.39       647.74 o                         
   1   2   0         20.03         19.25         2.81 o                         
   2   2   0       1437.07       1282.26        14.03 o                         
   3   2   0        220.07        223.77         3.62 o                         
   4   2   0         55.50         50.64         6.05 o                         
   5   2   0         58.12         74.73         7.50 o                         
   1   3   0         19.66         20.85         1.41 o                         
   2   3   0       5488.26       5711.32        63.20 o                         
   3   3   0         13.34         11.56         2.33 o                         
   4   3   0       1506.21       1497.75        24.07 o                         
   5   3   0          1.19          0.46         5.80 o                         
   0   4   0       6336.15       6631.02       102.92 o                         
   1   4   0         76.20         96.03         3.12 o                         
   2   4   0        373.91        322.37         5.57 o                         
   3   4   0         38.28         47.55         3.08 o                         
   4   4   0          9.83         10.24         3.82 o                         
   5   4   0          2.32         -3.96         6.11 o                         
   1   5   0         79.39         62.65         2.76 o                         
   2   5   0        491.79        522.29         9.68 o                         
   3   5   0          0.59          0.11         3.08 o                         
   4   5   0        542.44        530.00        10.89 o                         
   5   5   0          1.62         -8.84        12.80 o                         
   0   6   0        469.10        472.89        10.07 o                         
   1   6   0        553.26        566.72         8.12 o                         
   2   6   0         18.02         13.92         3.36 o                         
   3   6   0        566.03        578.15        11.05 o                         
   4   6   0          5.58          6.96         5.48 o                         
   1   7   0       2152.60       2128.06        25.22 o                         
   2   7   0          4.92          2.92         3.44 o                         
   3   7   0          0.49         -0.16         4.39 o                         
   4   7   0        146.47        126.81         7.78 o                         
   0   8   0        110.89        100.57         6.82 o                         
   1   8   0         93.06         96.43         3.99 o                         
   2   8   0         87.98         94.76         6.05 o                         
   3   8   0        284.62        278.75         9.86 o                         
   4   8   0          6.16         20.71         7.08 o                         
   1   9   0       2015.28       2061.94        32.18 o                         
   2   9   0        258.20        243.19         9.14 o                         
   3   9   0          8.16          0.28         5.44 o                         
   0  10   0         15.37          7.27         5.38 o                         
   1  10   0         95.70         86.03         6.21 o                         
   2  10   0         26.31         26.53         8.75 o                         
   3  10   0        389.39        399.74        12.76 o                         
   1  11   0        217.50        209.20        23.42 o                         
   2  11   0         22.41         25.28         9.14 o                         
  -5   0   1         87.99         70.37        11.14 o                         
  -3   0   1        119.79        127.44         3.64 o                         
  -1   0   1        478.23        472.56         5.34 o                         
   1   0   1        728.13        714.16        10.80 o                         
   3   0   1        311.91        329.59         6.50 o                         
   5   0   1        403.69        400.49        17.33 o                         
  -5   1   1        279.51        291.04        10.92 o                         
  -4   1   1          0.31          3.30         3.33 o                         
  -3   1   1        949.14        914.64         9.90 o                         
  -2   1   1        493.55        468.77         5.24 o                         
  -1   1   1        196.94        205.11         3.13 o                         
   0   1   1         80.69         77.12         1.10 o                         
   1   1   1       3604.72       3788.80        51.06 o                         
   2   1   1         23.87         23.06         1.24 o                         
   3   1   1       3577.30       3698.73        35.98 o                         
   4   1   1         24.73         33.60         6.51 o                         
   5   1   1         12.68         11.13         5.85 o                         
  -5   2   1         36.18         42.72         6.45 o                         
  -4   2   1         80.01         90.92         5.65 o                         
  -3   2   1        587.65        619.70         7.30 o                         
  -2   2   1       3000.76       3060.91        31.73 o                         
  -1   2   1       8331.47       8609.87        86.94 o                         
   0   2   1       4337.79       4630.67        50.61 o                         
   1   2   1       1918.65       1926.53        21.69 o                         
   2   2   1        373.57        411.63         5.96 o                         
   3   2   1          2.67          4.86         1.91 o                         
   4   2   1        200.14        202.12         9.50 o                         
   5   2   1        483.74        450.11        13.80 o                         
  -5   3   1        142.25        154.35         8.23 o                         
  -4   3   1        137.73        146.29         6.74 o                         
  -3   3   1       1005.92       1009.31        12.08 o                         
  -2   3   1        785.65        812.10         9.55 o                         
  -1   3   1        828.64        883.75         9.87 o                         
   0   3   1       7055.89       7396.19        80.79 o                         
   1   3   1       1542.17       1596.25        20.25 o                         
   2   3   1       2633.57       2619.16        29.88 o                         
   3   3   1       2376.09       2370.98        25.67 o                         
   4   3   1        121.47        124.42         6.27 o                         
   5   3   1         26.28         32.86         6.47 o                         
  -5   4   1         74.27         71.03         7.14 o                         
  -4   4   1        716.65        770.03        13.15 o                         
  -3   4   1          1.24         -1.70         2.38 o                         
  -2   4   1       1937.47       1962.42        23.09 o                         
  -1   4   1       6177.37       6462.46        77.96 o                         
   0   4   1        417.02        389.00         5.87 o                         
   1   4   1       3720.21       3854.61        47.07 o                         
   2   4   1       1580.73       1710.77        20.37 o                         
   3   4   1        199.07        190.12         5.02 o                         
   4   4   1        500.79        501.20        10.23 o                         
   5   4   1        131.92        135.32        10.51 o                         
  -5   5   1          0.83         -1.76         8.02 o                         
  -4   5   1        118.63        115.43         5.57 o                         
  -3   5   1        647.82        644.04         9.86 o                         
  -2   5   1        873.57        871.32        13.00 o                         
  -1   5   1       1251.96       1301.89        15.58 o                         
   0   5   1       5925.40       5962.39        65.88 o                         
   1   5   1        954.14       1088.14        14.71 o                         
   2   5   1       2243.06       2202.78        25.91 o                         
   3   5   1        873.53        838.94        14.71 o                         
   4   5   1          0.10          1.91         4.96 o                         
   5   5   1         18.73         40.24        11.48 o                         
  -4   6   1        793.07        846.14        17.15 o                         
  -3   6   1         47.77         49.24         3.99 o                         
  -2   6   1       1989.44       2050.12        29.97 o                         
  -1   6   1       1657.76       1757.72        20.81 o                         
   0   6   1       1724.64       1661.16        19.78 o                         
   1   6   1        547.18        536.31         8.76 o                         
   2   6   1        467.46        449.05         7.98 o                         
   3   6   1        191.54        197.01         7.06 o                         
   4   6   1        396.42        391.08        11.96 o                         
  -4   7   1         58.33         66.98        10.18 o                         
  -3   7   1        610.94        587.24        12.58 o                         
  -2   7   1        131.06        121.37         5.43 o                         
  -1   7   1       3223.41       3303.94        37.86 o                         
   0   7   1       1401.63       1403.24        24.88 o                         
   1   7   1          0.84          6.02         2.48 o                         
   2   7   1        957.70        954.85        16.23 o                         
   3   7   1        274.31        268.56         8.94 o                         
   4   7   1          1.09          4.09         5.85 o                         
  -4   8   1        339.01        358.68        23.02 o                         
  -3   8   1         73.96         75.26         6.03 o                         
  -2   8   1        364.36        382.61         9.75 o                         
  -1   8   1        487.52        509.13         8.62 o                         
   0   8   1         52.61         48.98         3.76 o                         
   1   8   1        103.99        111.68         4.17 o                         
   2   8   1        565.23        552.60        14.47 o                         
   3   8   1         97.03        109.37         6.56 o                         
   4   8   1         83.22         73.99         7.96 o                         
  -3   9   1        138.45        133.11         7.50 o                         
  -2   9   1        132.56        120.10         6.39 o                         
  -1   9   1        318.07        340.91         8.78 o                         
   0   9   1        529.69        547.23        10.79 o                         
   1   9   1         43.03         46.33         3.86 o                         
   2   9   1        377.32        381.28        15.03 o                         
   3   9   1         22.10         12.58         5.55 o                         
  -3  10   1        210.01        202.98        10.78 o                         
  -2  10   1         42.73         50.92         7.24 o                         
  -1  10   1          5.52          5.81         4.89 o                         
   0  10   1          5.74         -2.08         4.11 o                         
   1  10   1         85.39         93.33         7.30 o                         
   2  10   1        362.22        356.97        13.23 o                         
   3  10   1        111.07        110.27         7.60 o                         
  -2  11   1        225.18        215.53        10.99 o                         
  -1  11   1         41.07         51.47         6.40 o                         
   0  11   1        307.94        327.23        10.20 o                         
   1  11   1         44.50         39.07         8.91 o                         
   2  11   1          3.81         -1.54         8.76 o                         
  -4   0   2       1663.90       1654.96        36.71 o                         
  -2   0   2        224.24        241.31         5.65 o                         
   0   0   2       2980.28       2646.99        41.15 o                         
   2   0   2       6253.08       6046.59       140.83 o                         
   4   0   2        434.67        458.21        15.16 o                         
  -5   1   2          2.50          9.50         5.95 o                         
  -4   1   2        751.46        775.39        12.67 o                         
  -3   1   2        174.52        158.95         3.03 o                         
  -2   1   2       7465.09       7361.59        69.75 o                         
  -1   1   2       2617.93       2819.98        28.76 o                         
   0   1   2         73.89         66.14         1.31 o                         
   1   1   2        999.63       1015.74        11.76 o                         
   2   1   2         61.95         76.99         2.91 o                         
   3   1   2        150.05        152.14         3.64 o                         
   4   1   2        579.93        581.17        12.30 o                         
   5   1   2        132.18        143.13         7.96 o                         
  -5   2   2         56.82         60.86         6.62 o                         
  -4   2   2       1287.50       1317.42        19.08 o                         
  -3   2   2         81.47         77.43         2.67 o                         
  -2   2   2        138.35        128.68         2.78 o                         
  -1   2   2        214.39        219.11         3.05 o                         
   0   2   2       5923.34       6389.62        76.40 o                         
   1   2   2         81.09         84.59         2.02 o                         
   2   2   2       5242.32       5285.26        58.51 o                         
   3   2   2        126.56        119.97         3.54 o                         
   4   2   2        166.44        170.80         7.32 o                         
   5   2   2         40.42         52.56         6.66 o                         
  -5   3   2          0.80         -6.91         5.75 o                         
  -4   3   2        264.81        269.40         7.68 o                         
  -3   3   2         88.06         75.38         2.90 o                         
  -2   3   2       4905.75       5016.86        55.77 o                         
  -1   3   2       1645.21       1609.66        17.13 o                         
   0   3   2       6956.69       7164.01        78.26 o                         
   1   3   2        445.66        412.10         5.67 o                         
   2   3   2         11.51         14.45         1.77 o                         
   3   3   2          6.70          8.72         2.20 o                         
   4   3   2        340.73        348.69         9.86 o                         
   5   3   2        189.64        179.77         8.80 o                         
  -5   4   2         55.35         62.49         7.00 o                         
  -4   4   2        331.48        314.70         8.83 o                         
  -3   4   2        583.83        594.51         8.31 o                         
  -2   4   2         45.24         36.45         2.31 o                         
  -1   4   2        421.99        432.37         5.46 o                         
   0   4   2       2071.45       2076.66        23.57 o                         
   1   4   2        690.36        629.40        10.13 o                         
   2   4   2       1247.39       1193.69        14.79 o                         
   3   4   2        909.05        869.62        12.02 o                         
   4   4   2         10.67          5.81         3.80 o                         
   5   4   2        101.94        124.57        10.37 o                         
  -5   5   2         15.02         17.34         8.55 o                         
  -4   5   2        242.26        258.82         9.28 o                         
  -3   5   2        169.84        161.60         6.61 o                         
  -2   5   2        979.18        931.77        12.34 o                         
  -1   5   2       3430.36       3436.69        38.58 o                         
   0   5   2        385.58        403.50         5.99 o                         
   1   5   2       1010.51        944.76        18.30 o                         
   2   5   2        888.81        872.42        11.67 o                         
   3   5   2         86.52         90.86         3.88 o                         
   4   5   2        278.20        273.67         9.81 o                         
   5   5   2         67.80         65.08         9.51 o                         
  -4   6   2          6.03          4.54         5.30 o                         
  -3   6   2        223.05        222.98         6.22 o                         
  -2   6   2        197.94        189.34         8.43 o                         
  -1   6   2        115.85        126.04         3.74 o                         
   0   6   2       2380.28       2347.79        27.21 o                         
   1   6   2        397.87        376.80         9.40 o                         
   2   6   2        352.93        335.19         7.93 o                         
   3   6   2        410.53        425.57         9.46 o                         
   4   6   2        450.61        453.40        12.66 o                         
  -4   7   2         33.98         26.98         6.19 o                         
  -3   7   2         32.39         28.83         4.83 o                         
  -2   7   2         31.98         36.46         3.64 o                         
  -1   7   2       1673.37       1719.12        20.81 o                         
   0   7   2          1.21          1.53         2.54 o                         
   1   7   2       1110.04       1151.16        14.82 o                         
   2   7   2        287.12        292.13         8.11 o                         
   3   7   2        164.89        173.06         7.07 o                         
   4   7   2         32.79         31.55         5.75 o                         
  -4   8   2          6.63          8.43         8.89 o                         
  -3   8   2        366.40        372.91        10.77 o                         
  -2   8   2         81.80         86.13         4.76 o                         
  -1   8   2         50.49         56.51         3.38 o                         
   0   8   2        833.03        849.60        12.11 o                         
   1   8   2        707.46        717.61        14.62 o                         
   2   8   2         94.03         95.25         5.61 o                         
   3   8   2        250.44        244.28        11.03 o                         
   4   8   2        199.96        191.57         8.81 o                         
  -3   9   2         81.39         81.06         6.65 o                         
  -2   9   2          2.20          1.66         4.62 o                         
  -1   9   2         94.52        104.82         6.98 o                         
   0   9   2         72.27         83.28         5.25 o                         
   1   9   2        425.37        439.69         9.35 o                         
   2   9   2        493.67        508.69        12.17 o                         
   3   9   2        162.04        149.37         7.72 o                         
  -3  10   2        135.29        136.10         9.76 o                         
  -2  10   2          3.10          8.20         6.51 o                         
  -1  10   2        438.66        441.94        12.03 o                         
   0  10   2          0.05          1.88         4.14 o                         
   1  10   2         28.00         16.79         7.47 o                         
   2  10   2          4.57         11.57         5.74 o                         
   3  10   2          4.93          2.48         6.04 o                         
  -2  11   2         20.48         17.37         7.45 o                         
  -1  11   2         22.65         22.30         6.43 o                         
   0  11   2        108.03        131.49         8.02 o                         
   1  11   2        174.40        199.89        12.46 o                         
   2  11   2        146.81        156.74        12.08 o                         
  -5   0   3        413.13        396.86        16.95 o                         
  -3   0   3         46.37         50.77        14.97 o                         
  -1   0   3       6863.61       6856.96       105.68 o                         
   1   0   3      17494.03      17100.70       229.12 o                         
   3   0   3        813.54        762.99        14.62 o                         
   5   0   3          3.99         -5.42         8.03 o                         
  -5   1   3         82.89        105.37         7.42 o                         
  -4   1   3        181.91        181.29         6.15 o                         
  -3   1   3       4000.25       3966.33        38.39 o                         
  -2   1   3         55.43         56.49         3.03 o                         
  -1   1   3      49206.54      50744.55       511.68 o                         
   0   1   3        439.67        445.50         6.70 o                         
   1   1   3        223.20        235.81         3.11 o                         
   2   1   3       1041.39       1067.46        11.94 o                         
   3   1   3       4140.65       4189.70        43.65 o                         
   4   1   3        161.41        153.84         6.75 o                         
   5   1   3        631.74        693.47        15.67 o                         
  -5   2   3        414.93        407.17        12.20 o                         
  -4   2   3         49.19         36.75         3.96 o                         
  -3   2   3        117.26        123.62         3.59 o                         
  -2   2   3          4.75          3.29         1.44 o                         
  -1   2   3       3424.42       3382.86        34.63 o                         
   0   2   3        373.26        369.60         4.91 o                         
   1   2   3      20543.53      20878.08       228.36 o                         
   2   2   3        212.15        198.85         4.54 o                         
   3   2   3       1346.25       1303.85        15.03 o                         
   4   2   3          5.19          1.12         4.31 o                         
   5   2   3         11.79          4.51         5.88 o                         
  -5   3   3         29.18         43.40         6.47 o                         
  -4   3   3        176.76        186.13         6.54 o                         
  -3   3   3        933.44        877.14        10.75 o                         
  -2   3   3        294.75        297.55         5.03 o                         
  -1   3   3       3236.92       3294.13        31.72 o                         
   0   3   3         38.63         43.05         1.51 o                         
   1   3   3       1283.79       1422.06        16.53 o                         
   2   3   3        157.85        147.08         3.59 o                         
   3   3   3       1060.93       1047.77        12.70 o                         
   4   3   3        172.03        179.33         8.65 o                         
   5   3   3        228.72        264.64        10.26 o                         
  -5   4   3        295.51        289.56        14.09 o                         
  -4   4   3         14.61         13.84         3.39 o                         
  -3   4   3        125.74        143.22         4.21 o                         
  -2   4   3        421.67        372.09         5.52 o                         
  -1   4   3        788.06        716.45         8.33 o                         
   0   4   3       1127.11       1088.91        12.91 o                         
   1   4   3       4619.56       4741.56        57.46 o                         
   2   4   3        383.96        354.05         5.87 o                         
   3   4   3        702.63        695.46        10.25 o                         
   4   4   3         10.42          8.75         3.85 o                         
   5   4   3          7.44          1.86         8.33 o                         
  -5   5   3          0.96         17.17         8.29 o                         
  -4   5   3        246.82        258.19         8.04 o                         
  -3   5   3        334.42        313.18         6.11 o                         
  -2   5   3        760.46        759.10        10.95 o                         
  -1   5   3       2200.86       2224.88        23.65 o                         
   0   5   3        325.26        355.69         5.45 o                         
   1   5   3         42.31         44.28         2.87 o                         
   2   5   3        886.39        880.94        11.77 o                         
   3   5   3        143.38        141.98         4.72 o                         
   4   5   3         74.47         80.20         6.41 o                         
   5   5   3        128.47        113.41        19.85 o                         
  -4   6   3          4.00         14.02         5.49 o                         
  -3   6   3         73.67         92.69         4.34 o                         
  -2   6   3        959.77        943.74        13.88 o                         
  -1   6   3         51.73         49.14         2.52 o                         
   0   6   3        952.26        895.41        10.72 o                         
   1   6   3        454.54        460.01         9.19 o                         
   2   6   3         66.96         63.19         4.16 o                         
   3   6   3        427.76        401.56         9.26 o                         
   4   6   3          4.92          3.87         4.85 o                         
  -4   7   3        167.83        172.97         8.42 o                         
  -3   7   3          7.39          1.23         4.43 o                         
  -2   7   3        128.93        141.59         5.27 o                         
  -1   7   3         53.95         64.97         4.27 o                         
   0   7   3        663.50        640.90         8.70 o                         
   1   7   3         83.34         85.78         5.36 o                         
   2   7   3        879.39        879.48        15.37 o                         
   3   7   3         15.19         22.85         4.82 o                         
   4   7   3         51.09         39.18         5.60 o                         
  -4   8   3         13.58          0.26         7.69 o                         
  -3   8   3         12.46         16.86         5.15 o                         
  -2   8   3       2611.72       2619.09        34.30 o                         
  -1   8   3         85.84         83.64         3.84 o                         
   0   8   3       2370.84       2376.53        36.02 o                         
   1   8   3        100.05         82.44         4.16 o                         
   2   8   3         41.01         47.44         5.00 o                         
   3   8   3         24.17         18.09         5.23 o                         
   4   8   3        210.63        195.48        10.49 o                         
  -3   9   3          5.94          5.36         5.37 o                         
  -2   9   3          9.82          4.27         4.76 o                         
  -1   9   3         31.57         35.64         4.03 o                         
   0   9   3        353.26        355.62         8.30 o                         
   1   9   3         82.07         85.49         7.49 o                         
   2   9   3        296.22        309.71         9.94 o                         
   3   9   3         21.42         22.09         5.81 o                         
  -3  10   3          0.20          2.34         7.18 o                         
  -2  10   3        461.05        442.42        12.38 o                         
  -1  10   3        171.90        172.77         7.78 o                         
   0  10   3        105.72        106.98         5.75 o                         
   1  10   3        245.88        244.94        14.86 o                         
   2  10   3        179.78        174.22         9.32 o                         
   3  10   3         34.81         32.37        11.00 o                         
  -2  11   3          9.92          4.47         7.81 o                         
  -1  11   3          7.70          9.57         5.92 o                         
   0  11   3        370.43        387.07        14.32 o                         
   1  11   3          2.10          6.66         8.15 o                         
   2  11   3        456.62        521.67        20.22 o                         
  -4   0   4        181.78        180.07        12.73 o                         
  -2   0   4        300.31        308.19         6.54 o                         
   0   0   4       3315.52       3010.91        58.51 o                         
   2   0   4       3934.31       4195.86        85.31 o                         
   4   0   4         37.56         32.61         6.58 o                         
  -5   1   4          8.46         12.29         5.95 o                         
  -4   1   4        205.24        204.74         6.41 o                         
  -3   1   4        320.24        327.09         5.00 o                         
  -2   1   4       1342.19       1323.01        15.43 o                         
  -1   1   4       1080.13       1143.14        13.06 o                         
   0   1   4        421.55        411.97         6.09 o                         
   1   1   4       1295.06       1277.82        13.63 o                         
   2   1   4        151.55        162.49         3.31 o                         
   3   1   4        272.73        256.87         4.85 o                         
   4   1   4        845.13        823.15        15.30 o                         
   5   1   4          0.99         -1.69         5.69 o                         
  -5   2   4         35.89         45.24         7.23 o                         
  -4   2   4        316.40        306.81        10.22 o                         
  -3   2   4       1690.49       1704.34        18.73 o                         
  -2   2   4        529.15        551.29         7.34 o                         
  -1   2   4       2552.31       2575.37        24.80 o                         
   0   2   4       3878.08       4021.06        48.40 o                         
   1   2   4         17.52         11.87         1.12 o                         
   2   2   4       3854.45       4085.55        45.66 o                         
   3   2   4        145.58        140.82         4.02 o                         
   4   2   4         10.26         16.18         4.53 o                         
   5   2   4         17.18         16.85         6.19 o                         
  -5   3   4        182.88        199.12         9.14 o                         
  -4   3   4        355.55        360.68         9.13 o                         
  -3   3   4        248.57        252.62         4.96 o                         
  -2   3   4       4882.15       5087.59        52.22 o                         
  -1   3   4       1572.85       1552.95        15.40 o                         
   0   3   4       2013.58       2086.07        23.31 o                         
   1   3   4      11792.69      12563.21       149.90 o                         
   2   3   4        100.84        109.00         3.21 o                         
   3   3   4       1039.64       1035.71        12.69 o                         
   4   3   4       1027.73       1001.10        17.89 o                         
   5   3   4          0.06          4.47         6.02 o                         
  -5   4   4         39.59         46.45         6.85 o                         
  -4   4   4        252.67        260.84         6.84 o                         
  -3   4   4       2616.67       2678.25        28.89 o                         
  -2   4   4         84.68         79.84         3.11 o                         
  -1   4   4       7441.57       7594.86        77.17 o                         
   0   4   4       6385.79       6956.46        76.20 o                         
   1   4   4       1659.23       1641.51        23.47 o                         
   2   4   4       2166.92       2176.67        25.48 o                         
   3   4   4        741.59        766.57        11.04 o                         
   4   4   4          7.38          7.03         3.76 o                         
   5   4   4        206.14        235.12        12.35 o                         
  -5   5   4        405.72        424.31        13.49 o                         
  -4   5   4         87.81         83.23         5.20 o                         
  -3   5   4        207.89        203.67         5.78 o                         
  -2   5   4       3487.21       3650.50        39.84 o                         
  -1   5   4       1035.04        991.47        11.37 o                         
   0   5   4       1391.56       1406.77        16.64 o                         
   1   5   4       7749.10       8079.54       109.03 o                         
   2   5   4         12.75         12.77         2.17 o                         
   3   5   4       1383.79       1394.95        20.14 o                         
   4   5   4        248.28        224.99         8.40 o                         
   5   5   4         21.47         35.36         9.31 o                         
  -4   6   4        209.37        204.60         9.62 o                         
  -3   6   4       1702.80       1664.20        23.39 o                         
  -2   6   4        715.17        731.62        10.44 o                         
  -1   6   4       2709.84       2651.70        30.52 o                         
   0   6   4       2236.80       2332.59        25.02 o                         
   1   6   4        225.55        216.82         6.00 o                         
   2   6   4       1333.99       1300.00        20.42 o                         
   3   6   4       1080.91       1109.51        17.28 o                         
   4   6   4         15.77         13.12         4.93 o                         
  -4   7   4         95.69         90.96         9.96 o                         
  -3   7   4        115.40        105.15         5.94 o                         
  -2   7   4       1709.02       1704.81        23.13 o                         
  -1   7   4        179.69        167.34         4.63 o                         
   0   7   4          3.34          4.72         2.33 o                         
   1   7   4       2411.92       2443.52        35.27 o                         
   2   7   4        176.49        188.37         7.21 o                         
   3   7   4        593.78        601.94        12.92 o                         
   4   7   4        126.49        111.05         6.81 o                         
  -4   8   4         85.58         67.24         8.01 o                         
  -3   8   4        439.65        470.29        11.85 o                         
  -2   8   4        270.38        258.64         7.55 o                         
  -1   8   4        698.20        718.57        17.33 o                         
   0   8   4       1088.42       1099.40        14.72 o                         
   1   8   4        398.91        373.07         7.98 o                         
   2   8   4        501.11        480.37        16.84 o                         
   3   8   4        109.78        117.73         6.87 o                         
   4   8   4         21.97         15.12         6.19 o                         
  -3   9   4          3.15          1.65         5.59 o                         
  -2   9   4        367.85        378.65        11.98 o                         
  -1   9   4        181.10        174.13         8.98 o                         
   0   9   4         50.31         59.69         4.52 o                         
   1   9   4       1015.15       1075.51        30.18 o                         
   2   9   4          0.72          4.42         4.74 o                         
   3   9   4        125.36        122.17         7.46 o                         
  -3  10   4        272.87        280.79        13.15 o                         
  -2  10   4         11.05         21.92         5.79 o                         
  -1  10   4        228.30        239.21        15.39 o                         
   0  10   4        285.54        316.86        12.10 o                         
   1  10   4         43.43         41.01         8.01 o                         
   2  10   4          3.04          8.79         6.50 o                         
  -2  11   4          0.42        -11.72         7.81 o                         
  -1  11   4         19.27         10.67         6.51 o                         
   0  11   4          1.26          5.23         5.40 o                         
   1  11   4        151.33        150.06        11.56 o                         
   2  11   4          8.18         21.64        11.41 o                         
  -5   0   5        866.04        915.01        25.91 o                         
  -3   0   5       3550.34       3536.92        56.54 o                         
  -1   0   5      22209.07      22650.98       369.15 o                         
   1   0   5      15057.54      14785.27       197.63 o                         
   3   0   5       3763.71       3749.02        60.33 o                         
   5   0   5         72.63         88.41        10.50 o                         
  -5   1   5         29.87         17.40         5.86 o                         
  -4   1   5         12.64         13.58         3.53 o                         
  -3   1   5       2104.75       2043.15        22.00 o                         
  -2   1   5        279.24        290.41         4.78 o                         
  -1   1   5      18285.13      18199.83       172.23 o                         
   0   1   5         28.75         27.44         2.03 o                         
   1   1   5       7907.99       7766.58        78.63 o                         
   2   1   5        235.46        242.00         3.99 o                         
   3   1   5        260.69        270.25         5.09 o                         
   4   1   5          2.44         -0.07         4.22 o                         
   5   1   5        207.95        228.70         9.78 o                         
  -5   2   5        421.83        416.11        12.57 o                         
  -4   2   5         95.97         99.69         5.09 o                         
  -3   2   5       2785.45       2811.90        32.37 o                         
  -2   2   5        152.73        153.75         3.05 o                         
  -1   2   5       1367.23       1436.93        15.17 o                         
   0   2   5         51.79         53.75         2.71 o                         
   1   2   5       3528.48       3524.74        36.26 o                         
   2   2   5       1108.89       1134.68        13.88 o                         
   3   2   5       2328.35       2334.39        29.73 o                         
   4   2   5        430.79        459.78        12.10 o                         
   5   2   5         66.10         86.29         7.19 o                         
  -5   3   5          8.16         10.14         4.87 o                         
  -4   3   5          5.55          9.55         3.68 o                         
  -3   3   5       1949.02       1931.53        21.29 o                         
  -2   3   5         94.61         94.80         2.98 o                         
  -1   3   5       8685.81       8687.37        87.91 o                         
   0   3   5        488.74        501.95         6.26 o                         
   1   3   5       1942.43       1822.49        20.67 o                         
   2   3   5         98.71         91.12         2.93 o                         
   3   3   5        605.36        587.63         8.39 o                         
   4   3   5          8.77         16.86         4.69 o                         
   5   3   5         91.25         89.40        12.07 o                         
  -5   4   5        134.19        140.95         8.26 o                         
  -4   4   5         81.71         82.13         4.40 o                         
  -3   4   5        981.56        968.08        13.08 o                         
  -2   4   5        200.82        203.83         4.02 o                         
  -1   4   5         68.09         67.25         2.33 o                         
   0   4   5        369.40        423.43        10.08 o                         
   1   4   5       2096.79       1997.72        28.25 o                         
   2   4   5        269.48        277.25         5.61 o                         
   3   4   5       1206.36       1215.19        24.28 o                         
   4   4   5        144.89        143.83         6.21 o                         
   5   4   5          3.52         19.08         8.77 o                         
  -5   5   5         11.47         18.22         6.69 o                         
  -4   5   5          8.04          2.14         3.62 o                         
  -3   5   5        277.71        275.35         6.53 o                         
  -2   5   5         16.91         13.56         1.69 o                         
  -1   5   5        671.97        670.13         8.23 o                         
   0   5   5        435.42        397.94         5.76 o                         
   1   5   5         41.81         31.98         2.83 o                         
   2   5   5        190.73        195.81         4.74 o                         
   3   5   5        975.11        981.03        15.45 o                         
   4   5   5         13.57          4.72         4.54 o                         
  -4   6   5        162.25        157.29         6.63 o                         
  -3   6   5          3.57          4.89         3.33 o                         
  -2   6   5       1319.56       1328.71        16.72 o                         
  -1   6   5        203.65        201.88         4.20 o                         
   0   6   5        220.46        216.06         4.38 o                         
   1   6   5        333.83        339.75         7.51 o                         
   2   6   5        162.73        163.89         6.41 o                         
   3   6   5         54.87         55.52         4.76 o                         
   4   6   5        163.63        153.92         7.09 o                         
  -4   7   5         58.36         58.64         7.19 o                         
  -3   7   5         25.68         21.05         4.78 o                         
  -2   7   5        170.54        169.51         5.81 o                         
  -1   7   5        236.45        230.92         5.25 o                         
   0   7   5       1883.32       1855.68        24.41 o                         
   1   7   5          1.87          2.09         3.05 o                         
   2   7   5        326.11        308.96         8.45 o                         
   3   7   5        902.52        842.56        16.04 o                         
   4   7   5          7.42         10.16         5.61 o                         
  -4   8   5         16.69         15.39         8.63 o                         
  -3   8   5         43.44         44.76         5.55 o                         
  -2   8   5        318.72        318.84         8.18 o                         
  -1   8   5         22.41         23.48         3.52 o                         
   0   8   5        390.83        400.75        11.55 o                         
   1   8   5          1.76         -0.98         3.53 o                         
   2   8   5          0.70         -4.24         4.16 o                         
   3   8   5         44.27         40.80         6.97 o                         
   4   8   5         66.83         66.67         7.13 o                         
  -3   9   5         67.85         69.42         7.89 o                         
  -2   9   5          0.97         -3.75         5.75 o                         
  -1   9   5         68.84         60.14         4.60 o                         
   0   9   5       1107.96       1134.56        20.75 o                         
   1   9   5          6.70         11.67         6.13 o                         
   2   9   5        295.99        283.49        12.21 o                         
   3   9   5         43.74         37.46         7.20 o                         
  -3  10   5          6.22          5.73         7.40 o                         
  -2  10   5        258.49        288.62        11.64 o                         
  -1  10   5         20.14         18.78         5.54 o                         
   0  10   5        619.76        626.32        15.36 o                         
   1  10   5         29.79         34.73         6.63 o                         
   2  10   5          0.09         -0.86         6.29 o                         
  -2  11   5        158.26        149.67        14.03 o                         
  -1  11   5         36.52         46.18         7.55 o                         
   0  11   5         31.77         37.86         6.06 o                         
   1  11   5         39.09         54.07        18.04 o                         
  -4   0   6        704.15        687.67        19.34 o                         
  -2   0   6       5275.54       5601.90        76.84 o                         
   0   0   6       2591.18       2529.15        40.43 o                         
   2   0   6       9925.20      10102.58       135.75 o                         
   4   0   6        259.86        261.46        12.46 o                         
  -5   1   6          0.20         -2.76         5.74 o                         
  -4   1   6        381.44        373.95         8.28 o                         
  -3   1   6          4.67          2.64         1.57 o                         
  -2   1   6       3848.07       3683.61        41.04 o                         
  -1   1   6         38.00         44.53         2.49 o                         
   0   1   6       4276.63       4386.91        53.00 o                         
   1   1   6         14.08          8.19         1.09 o                         
   2   1   6       1388.37       1530.52        15.67 o                         
   3   1   6         41.66         46.45         2.73 o                         
   4   1   6        390.03        391.60        10.21 o                         
   5   1   6         25.20         19.22         6.32 o                         
  -5   2   6         99.21        106.09         7.52 o                         
  -4   2   6        244.37        251.04         7.35 o                         
  -3   2   6         41.97         36.70         2.58 o                         
  -2   2   6         77.82         98.52         2.34 o                         
  -1   2   6       3759.30       3873.45        36.97 o                         
   0   2   6       6693.20       6878.65        97.02 o                         
   1   2   6       2361.32       2367.39        26.73 o                         
   2   2   6       4059.62       4136.24        43.05 o                         
   3   2   6        507.32        510.51         8.33 o                         
   4   2   6         25.63         29.23         4.83 o                         
   5   2   6          3.79         -4.65         5.86 o                         
  -5   3   6         11.63         15.07         5.91 o                         
  -4   3   6         42.13         44.76         4.37 o                         
  -3   3   6        518.26        504.14         8.79 o                         
  -2   3   6       1654.20       1560.17        16.88 o                         
  -1   3   6        789.15        791.86         9.00 o                         
   0   3   6       5370.62       5423.65        59.56 o                         
   1   3   6         24.94         23.78         1.65 o                         
   2   3   6          5.85          7.20         1.86 o                         
   3   3   6        413.43        416.83         6.88 o                         
   4   3   6        246.75        230.71         7.88 o                         
   5   3   6        152.27        187.11        16.72 o                         
  -5   4   6         31.57         29.58         5.48 o                         
  -4   4   6        244.26        237.71         7.39 o                         
  -3   4   6          3.39          1.84         2.59 o                         
  -2   4   6         89.30         91.17         2.36 o                         
  -1   4   6       1772.76       1756.02        20.34 o                         
   0   4   6       1665.80       1730.87        26.98 o                         
   1   4   6        876.99        755.48        10.48 o                         
   2   4   6       1862.39       1879.83        22.39 o                         
   3   4   6        176.67        171.50         5.12 o                         
   4   4   6        105.18        119.48         9.53 o                         
   5   4   6          2.36          0.21         8.36 o                         
  -5   5   6         50.57         57.03         7.25 o                         
  -4   5   6          2.12         -4.27         3.63 o                         
  -3   5   6        696.32        700.93        10.72 o                         
  -2   5   6        860.89        843.39         9.68 o                         
  -1   5   6        210.21        190.02         4.18 o                         
   0   5   6       1278.51       1244.48        16.41 o                         
   1   5   6        138.36        149.96         5.51 o                         
   2   5   6         64.91         58.81         3.97 o                         
   3   5   6        189.36        198.97         6.96 o                         
   4   5   6         22.60          9.40         4.70 o                         
  -4   6   6        157.37        164.26         6.10 o                         
  -3   6   6          4.43          5.99         3.28 o                         
  -2   6   6        270.77        274.97         5.86 o                         
  -1   6   6       2653.32       2660.00        28.45 o                         
   0   6   6         20.47         23.74         2.25 o                         
   1   6   6       2286.94       2306.92        33.08 o                         
   2   6   6        393.91        383.92         8.86 o                         
   3   6   6        100.52        122.89         6.15 o                         
   4   6   6        141.95        138.70         6.96 o                         
  -4   7   6         12.26         10.26         6.24 o                         
  -3   7   6       1044.40       1047.45        16.36 o                         
  -2   7   6        368.98        355.71         8.98 o                         
  -1   7   6        508.02        506.23         8.06 o                         
   0   7   6        831.46        870.11        13.01 o                         
   1   7   6        400.24        392.30         9.11 o                         
   2   7   6        381.83        352.62         9.11 o                         
   3   7   6        461.77        486.88        11.79 o                         
   4   7   6          5.90          2.27         5.74 o                         
  -4   8   6         58.19         57.10         8.06 o                         
  -3   8   6         88.91         89.47         6.26 o                         
  -2   8   6        133.58        146.74         8.46 o                         
  -1   8   6        850.31        844.58        15.81 o                         
   0   8   6        179.25        181.64         7.10 o                         
   1   8   6        167.77        184.45         8.32 o                         
   2   8   6         23.33         21.68         4.66 o                         
   3   8   6          4.23         -3.18         5.13 o                         
  -3   9   6        328.09        306.62        12.84 o                         
  -2   9   6          1.31          0.90         4.91 o                         
  -1   9   6         91.15         86.66         5.53 o                         
   0   9   6          9.33          6.12         5.44 o                         
   1   9   6        520.62        509.71        14.32 o                         
   2   9   6         18.19         25.56         6.86 o                         
   3   9   6        374.88        369.76        13.78 o                         
  -2  10   6        179.43        188.74        21.60 o                         
  -1  10   6        273.49        273.38        11.66 o                         
   0  10   6         91.75         85.25         6.65 o                         
   1  10   6         40.38         46.08         5.80 o                         
   2  10   6         10.50         13.10         6.91 o                         
  -2  11   6          7.98          5.63         7.15 o                         
  -1  11   6        228.10        208.93        10.81 o                         
   0  11   6         14.12         24.34         7.66 o                         
   1  11   6        241.19        241.97        23.61 o                         
  -5   0   7        225.72        224.55        14.59 o                         
  -3   0   7       1529.66       1468.51        25.28 o                         
  -1   0   7       2638.47       2595.87        41.87 o                         
   1   0   7        728.00        755.77        11.78 o                         
   3   0   7       1471.41       1453.49        28.03 o                         
   5   0   7        102.38        129.13        13.79 o                         
  -5   1   7         91.89         87.78         7.21 o                         
  -4   1   7        143.16        138.43         5.56 o                         
  -3   1   7          6.12          8.86         1.76 o                         
  -2   1   7          2.46          4.12         1.06 o                         
  -1   1   7       3300.64       3293.15        40.14 o                         
   0   1   7       1427.85       1418.50        23.68 o                         
   1   1   7       6697.44       7196.22        68.53 o                         
   2   1   7        323.79        310.33         4.60 o                         
   3   1   7         87.90         96.15         3.72 o                         
   4   1   7          4.57          4.61         4.49 o                         
   5   1   7         42.73         35.82         6.60 o                         
  -5   2   7        369.14        384.76        14.01 o                         
  -4   2   7          1.13          4.22         3.56 o                         
  -3   2   7       1905.69       1954.54        23.11 o                         
  -2   2   7        194.94        184.98         4.06 o                         
  -1   2   7       1142.23       1087.92        14.02 o                         
   0   2   7       3046.66       3180.08        43.63 o                         
   1   2   7        754.84        768.71         8.86 o                         
   2   2   7        116.15        119.36         3.38 o                         
   3   2   7       2147.89       2151.47        23.89 o                         
   4   2   7        180.88        165.50         7.34 o                         
   5   2   7         70.84         76.69         7.09 o                         
  -5   3   7         80.20         75.60         6.92 o                         
  -4   3   7        594.23        573.69        11.03 o                         
  -3   3   7         17.38         21.89         2.98 o                         
  -2   3   7        193.07        193.41         3.79 o                         
  -1   3   7       6717.67       6865.91        65.18 o                         
   0   3   7        512.55        463.62         7.84 o                         
   1   3   7       3601.19       3637.84        44.31 o                         
   2   3   7       1984.19       2002.98        23.61 o                         
   3   3   7         18.45         17.13         2.59 o                         
   4   3   7         52.97         58.35         4.77 o                         
   5   3   7         56.39         57.14         9.44 o                         
  -5   4   7        216.15        215.66         9.95 o                         
  -4   4   7        105.28        104.53         4.77 o                         
  -3   4   7       1485.35       1491.15        27.09 o                         
  -2   4   7       3735.04       3701.52        38.55 o                         
  -1   4   7        753.99        783.15         9.88 o                         
   0   4   7       7053.72       7304.58        87.97 o                         
   1   4   7        414.00        403.21         6.48 o                         
   2   4   7         46.77         51.78         3.20 o                         
   3   4   7        913.85        877.52        14.91 o                         
   4   4   7        389.86        371.08         9.68 o                         
   5   4   7         14.58         24.96         9.04 o                         
  -5   5   7         14.12         15.48         5.75 o                         
  -4   5   7        575.32        583.95        10.46 o                         
  -3   5   7         14.10         15.52         3.55 o                         
  -2   5   7        123.46        123.60         3.35 o                         
  -1   5   7       4993.06       5098.32        56.77 o                         
   0   5   7        723.14        688.04         9.95 o                         
   1   5   7        869.45        869.29        13.96 o                         
   2   5   7       4148.87       4156.33        57.89 o                         
   3   5   7        153.64        154.81         6.14 o                         
   4   5   7        340.69        351.15        10.00 o                         
  -4   6   7         15.49          8.49         4.93 o                         
  -3   6   7        618.80        610.14        11.48 o                         
  -2   6   7       1126.84       1081.73        15.55 o                         
  -1   6   7        137.62        137.03         3.89 o                         
   0   6   7       2523.68       2498.10        31.62 o                         
   1   6   7       1262.74       1298.07        20.00 o                         
   2   6   7        211.03        192.14         6.87 o                         
   3   6   7        127.08        135.83         6.50 o                         
   4   6   7         69.39         67.96        11.03 o                         
  -4   7   7        240.17        241.89        11.43 o                         
  -3   7   7         50.14         59.74         5.28 o                         
  -2   7   7         40.44         41.90         3.69 o                         
  -1   7   7       1239.47       1240.56        17.43 o                         
   0   7   7        221.25        240.62         7.15 o                         
   1   7   7        232.07        214.90         6.78 o                         
   2   7   7       1677.09       1709.37        26.25 o                         
   3   7   7         53.02         54.36         5.57 o                         
   4   7   7        239.19        242.59        14.32 o                         
  -4   8   7         10.10          6.76         7.06 o                         
  -3   8   7        132.51        131.40         7.99 o                         
  -2   8   7        433.45        439.35        12.85 o                         
  -1   8   7        476.82        514.47        11.13 o                         
   0   8   7        827.49        803.37        18.46 o                         
   1   8   7       1079.29       1094.14        21.72 o                         
   2   8   7         98.79        100.40         7.72 o                         
   3   8   7        137.79        141.72        13.34 o                         
  -3   9   7         52.01         65.11         9.94 o                         
  -2   9   7        126.38        139.51        14.25 o                         
  -1   9   7        711.20        711.43        14.26 o                         
   0   9   7         12.94         14.65         5.67 o                         
   1   9   7         11.83         16.20         4.42 o                         
   2   9   7        244.71        266.70        12.00 o                         
   3   9   7        100.97        104.04         8.61 o                         
  -2  10   7        107.65        112.19         8.58 o                         
  -1  10   7         62.09         76.53         7.62 o                         
   0  10   7        347.32        355.08        11.74 o                         
   1  10   7         45.49         58.72         5.81 o                         
   2  10   7        117.26        123.30         9.33 o                         
  -1  11   7          0.24         -5.26         6.71 o                         
   0  11   7         17.11         11.18         5.71 o                         
   1  11   7        147.11        172.12        12.08 o                         
  -4   0   8       1502.41       1533.73        34.83 o                         
  -2   0   8       5486.14       5414.02        87.66 o                         
   0   0   8        269.85        251.11         7.34 o                         
   2   0   8       6728.92       6717.51        91.18 o                         
   4   0   8       1256.42       1354.36        31.72 o                         
  -5   1   8         13.06         12.65         6.03 o                         
  -4   1   8         64.21         65.07         4.60 o                         
  -3   1   8         12.39         16.18         1.92 o                         
  -2   1   8      18423.25      19183.73       208.51 o                         
  -1   1   8          1.08          1.56         1.34 o                         
   0   1   8      18071.28      17978.29       386.59 o                         
   1   1   8        629.78        690.92         7.90 o                         
   2   1   8       2025.34       1964.46        20.00 o                         
   3   1   8        262.75        263.99         6.73 o                         
   4   1   8        318.47        273.67         9.42 o                         
   5   1   8          3.33          5.44         6.08 o                         
  -5   2   8          4.65          6.52         5.96 o                         
  -4   2   8       1607.98       1622.48        22.81 o                         
  -3   2   8          3.16          4.04         2.25 o                         
  -2   2   8       6112.20       6203.09        63.36 o                         
  -1   2   8        141.60        156.80         3.32 o                         
   0   2   8        307.69        304.82         5.92 o                         
   1   2   8         57.74         72.06         4.02 o                         
   2   2   8       6666.50       6646.70        63.86 o                         
   3   2   8         16.75         21.57         2.92 o                         
   4   2   8        960.17        969.98        15.67 o                         
   5   2   8          0.68         -3.79         6.36 o                         
  -5   3   8         13.21         16.99         5.23 o                         
  -4   3   8        104.65         95.03         5.28 o                         
  -3   3   8         11.17         10.12         2.90 o                         
  -2   3   8       2800.98       2805.83        29.49 o                         
  -1   3   8         60.16         75.67         2.30 o                         
   0   3   8       3394.85       3213.25        44.42 o                         
   1   3   8         56.17         66.52         2.18 o                         
   2   3   8       1434.11       1397.68        17.23 o                         
   3   3   8         95.21        104.21         5.61 o                         
   4   3   8         92.86         77.56         5.07 o                         
   5   3   8          1.12          5.60         8.43 o                         
  -5   4   8         32.83         32.81         5.73 o                         
  -4   4   8        460.57        470.13         9.15 o                         
  -3   4   8         11.98         14.13         3.33 o                         
  -2   4   8        991.57        971.55        11.33 o                         
  -1   4   8         31.04         25.37         1.83 o                         
   0   4   8        398.85        411.68         6.44 o                         
   1   4   8        415.22        379.59         6.31 o                         
   2   4   8       2714.83       2714.08        31.54 o                         
   3   4   8        148.64        150.46         6.77 o                         
   4   4   8        166.64        165.07         9.12 o                         
  -5   5   8         34.77         38.74         6.44 o                         
  -4   5   8         21.82         27.21         4.05 o                         
  -3   5   8        461.76        452.45         9.09 o                         
  -2   5   8        742.00        713.06         9.11 o                         
  -1   5   8         78.25         76.51         3.32 o                         
   0   5   8       1247.98       1199.33        16.00 o                         
   1   5   8        108.89        110.63         3.51 o                         
   2   5   8        552.41        548.89        10.67 o                         
   3   5   8         60.80         69.91         4.88 o                         
   4   5   8         68.73         59.92         5.61 o                         
  -4   6   8         12.74         13.43         4.58 o                         
  -3   6   8         61.70         68.36         5.03 o                         
  -2   6   8         89.64         94.24         4.13 o                         
  -1   6   8        471.13        435.84         6.99 o                         
   0   6   8         18.83         23.43         3.33 o                         
   1   6   8        170.56        167.68         5.72 o                         
   2   6   8       1040.19        944.55        16.10 o                         
   3   6   8         12.57          7.72         4.50 o                         
   4   6   8         17.03         17.71         5.30 o                         
  -4   7   8          1.25          1.93         4.71 o                         
  -3   7   8        477.01        498.98        11.75 o                         
  -2   7   8          1.33          4.41         3.19 o                         
  -1   7   8        230.26        229.09         6.12 o                         
   0   7   8         81.95         79.25         4.17 o                         
   1   7   8        200.11        203.59         8.54 o                         
   2   7   8         14.57         17.62         4.19 o                         
   3   7   8        172.47        158.73         7.22 o                         
   4   7   8          9.12          9.00         5.92 o                         
  -4   8   8         36.25         31.39         7.64 o                         
  -3   8   8        262.31        230.10        10.38 o                         
  -2   8   8         13.66         16.57         5.63 o                         
  -1   8   8       2588.09       2602.39        38.34 o                         
   0   8   8        157.62        150.47         6.21 o                         
   1   8   8        576.57        583.32        14.62 o                         
   2   8   8         24.53         12.74         6.76 o                         
   3   8   8          5.51         -5.76         6.11 o                         
  -3   9   8        197.48        211.26        13.50 o                         
  -2   9   8         57.47         61.29         7.14 o                         
  -1   9   8        242.51        258.13         8.81 o                         
   0   9   8         42.80         38.52         6.66 o                         
   1   9   8        176.36        196.83         9.50 o                         
   2   9   8         13.24         12.95         6.24 o                         
   3   9   8        154.86        136.89        14.01 o                         
  -2  10   8          4.02          4.51         9.57 o                         
  -1  10   8        690.86        705.37        18.43 o                         
   0  10   8         56.83         51.99         5.72 o                         
   1  10   8        218.95        217.90        13.78 o                         
   2  10   8         69.08         86.98        14.00 o                         
  -1  11   8        138.03        126.94         9.71 o                         
   0  11   8         49.01         51.25         7.02 o                         
   1  11   8        358.59        377.74        17.58 o                         
  -5   0   9        124.81        144.76        11.73 o                         
  -3   0   9        991.38        975.53        18.03 o                         
  -1   0   9        110.60        128.89         7.74 o                         
   1   0   9       7993.49       8603.28       116.19 o                         
   3   0   9        493.51        492.41        15.83 o                         
   5   0   9         16.03         32.01         9.55 o                         
  -5   1   9         18.33         18.63         6.35 o                         
  -4   1   9        119.72        113.82         5.14 o                         
  -3   1   9         11.43          7.15         1.95 o                         
  -2   1   9       2027.07       2044.65        23.53 o                         
  -1   1   9       1536.84       1535.85        19.69 o                         
   0   1   9        776.84        764.44        10.86 o                         
   1   1   9       4819.62       5167.68        49.91 o                         
   2   1   9         11.00         11.71         1.81 o                         
   3   1   9        261.02        240.72         5.55 o                         
   4   1   9         33.73         36.50         4.41 o                         
   5   1   9        124.16        121.95         8.00 o                         
  -5   2   9         59.01         62.91         7.01 o                         
  -4   2   9          1.40          6.31         3.89 o                         
  -3   2   9        794.94        753.32        14.04 o                         
  -2   2   9        239.94        206.51         3.83 o                         
  -1   2   9        276.40        271.56         4.75 o                         
   0   2   9       1498.76       1481.13        21.61 o                         
   1   2   9       2090.87       2265.84        25.91 o                         
   2   2   9        792.40        794.08         9.30 o                         
   3   2   9        506.58        512.16         8.07 o                         
   4   2   9         91.96         83.29         6.10 o                         
   5   2   9         49.89         55.80         9.19 o                         
  -5   3   9          9.05         17.40         5.24 o                         
  -4   3   9        393.50        405.79         9.44 o                         
  -3   3   9        328.98        321.03         7.03 o                         
  -2   3   9       2568.94       2579.34        27.29 o                         
  -1   3   9       3594.65       3619.15        44.50 o                         
   0   3   9          3.02         13.13         2.83 o                         
   1   3   9       1836.43       1883.45        21.78 o                         
   2   3   9        241.54        231.59         4.17 o                         
   3   3   9        391.03        360.47         6.87 o                         
   4   3   9        187.57        203.60         9.04 o                         
   5   3   9         80.75         92.56        10.16 o                         
  -5   4   9         36.64         42.20         6.82 o                         
  -4   4   9         17.25         26.67         3.97 o                         
  -3   4   9        927.73        916.89        14.02 o                         
  -2   4   9        496.79        479.28         6.59 o                         
  -1   4   9        159.92        141.63         3.75 o                         
   0   4   9       4067.83       4151.42        50.85 o                         
   1   4   9        587.88        598.88         9.09 o                         
   2   4   9       1105.26       1073.38        15.08 o                         
   3   4   9        407.81        379.17         8.26 o                         
   4   4   9         70.51         75.50         5.74 o                         
  -5   5   9         63.44         58.40         6.80 o                         
  -4   5   9        246.53        271.35         8.23 o                         
  -3   5   9         28.41         21.89         4.84 o                         
  -2   5   9       2087.72       2063.50        22.57 o                         
  -1   5   9        923.29        902.25        12.50 o                         
   0   5   9         93.89         67.84         7.56 o                         
   1   5   9       2233.84       2202.25        31.14 o                         
   2   5   9        421.47        410.32         9.12 o                         
   3   5   9         53.14         54.24         6.43 o                         
   4   5   9        434.70        435.91        11.25 o                         
  -4   6   9         24.80         26.36         4.66 o                         
  -3   6   9       1358.53       1349.35        22.01 o                         
  -2   6   9        498.03        486.07         8.99 o                         
  -1   6   9        583.43        565.37         8.43 o                         
   0   6   9       3012.33       3029.72        42.94 o                         
   1   6   9         27.73         35.09         3.42 o                         
   2   6   9        428.78        405.72         9.56 o                         
   3   6   9        176.01        162.88         9.88 o                         
   4   6   9          0.10         -4.44         5.17 o                         
  -4   7   9        186.68        213.60         8.84 o                         
  -3   7   9         22.36         30.65         4.91 o                         
  -2   7   9       1107.29       1112.90        16.50 o                         
  -1   7   9        128.16        125.11         5.47 o                         
   0   7   9         18.73         23.89         3.41 o                         
   1   7   9        659.46        643.80        15.07 o                         
   2   7   9        346.34        304.13        10.81 o                         
   3   7   9         38.45         42.61         5.74 o                         
   4   7   9        182.71        190.19        11.10 o                         
  -3   8   9        443.71        435.20        20.60 o                         
  -2   8   9         22.82         25.51         4.70 o                         
  -1   8   9         96.50        100.69         4.80 o                         
   0   8   9       1427.66       1469.83        23.54 o                         
   1   8   9          1.28          3.95         5.15 o                         
   2   8   9        661.98        632.54        15.92 o                         
   3   8   9         91.69         79.22         7.65 o                         
  -3   9   9          9.91         11.45         9.02 o                         
  -2   9   9        110.22        123.56         8.37 o                         
  -1   9   9          6.70         11.43         4.64 o                         
   0   9   9        158.11        141.11         6.66 o                         
   1   9   9        332.54        342.22        12.79 o                         
   2   9   9        236.87        205.29         9.86 o                         
   3   9   9          9.64          9.75         7.01 o                         
  -2  10   9        146.92        149.60        10.25 o                         
  -1  10   9          2.50          6.85         6.72 o                         
   0  10   9        334.29        352.28        11.05 o                         
   1  10   9          0.11         13.49         5.33 o                         
   2  10   9         26.35         42.89         7.65 o                         
  -1  11   9          2.49          8.77         7.31 o                         
   0  11   9         13.20         13.75         6.27 o                         
   1  11   9         87.59        132.93        11.40 o                         
  -4   0  10        602.53        594.44        18.12 o                         
  -2   0  10       2536.02       2398.59        34.61 o                         
   0   0  10       4486.09       4347.64        69.12 o                         
   2   0  10        143.83        127.21         4.86 o                         
   4   0  10        531.61        543.12        15.38 o                         
  -5   1  10          0.48          3.07         6.08 o                         
  -4   1  10        505.81        473.42         9.84 o                         
  -3   1  10         75.40         69.28         2.98 o                         
  -2   1  10         31.42         26.48         2.00 o                         
  -1   1  10          3.05          4.73         1.64 o                         
   0   1  10       4741.68       4446.10        49.88 o                         
   1   1  10          8.94          9.06         1.58 o                         
   2   1  10       3762.31       3724.45        36.82 o                         
   3   1  10         34.10         40.62         3.12 o                         
   4   1  10        250.65        264.02         8.26 o                         
   5   1  10          0.89         -3.91         6.02 o                         
  -5   2  10          6.66          4.53         7.12 o                         
  -4   2  10        459.86        455.92         9.95 o                         
  -3   2  10         97.95         93.42         4.12 o                         
  -2   2  10       3470.25       3391.65        35.49 o                         
  -1   2  10       1153.42       1150.38        17.05 o                         
   0   2  10       3172.72       3221.10        44.83 o                         
   1   2  10         94.87         91.04         2.88 o                         
   2   2  10        106.76        116.24         3.19 o                         
   3   2  10        384.26        378.56         6.98 o                         
   4   2  10        401.88        390.81         9.60 o                         
   5   2  10         35.40         37.23         9.19 o                         
  -5   3  10         26.07         33.56         5.69 o                         
  -4   3  10        242.81        244.82        11.70 o                         
  -3   3  10        232.93        234.96         6.30 o                         
  -2   3  10         90.04         88.14         2.89 o                         
  -1   3  10        236.91        238.38         5.70 o                         
   0   3  10       4442.45       4537.45        62.33 o                         
   1   3  10        600.68        583.52         8.70 o                         
   2   3  10       2155.48       2106.04        23.03 o                         
   3   3  10        929.55        946.38        12.56 o                         
   4   3  10         65.22         72.07         6.69 o                         
  -5   4  10          5.31          1.43         5.80 o                         
  -4   4  10        256.70        251.25         8.46 o                         
  -3   4  10        159.44        159.62         5.72 o                         
  -2   4  10       2974.53       2914.89        30.86 o                         
  -1   4  10        540.12        512.28         8.13 o                         
   0   4  10        400.51        395.99         6.63 o                         
   1   4  10        795.20        787.26        11.42 o                         
   2   4  10       1034.32       1041.25        16.96 o                         
   3   4  10         55.49         53.14         4.29 o                         
   4   4  10        334.12        311.33         9.78 o                         
  -4   5  10         55.35         56.75         7.05 o                         
  -3   5  10        445.14        409.66         9.93 o                         
  -2   5  10         72.96         73.18         4.90 o                         
  -1   5  10        236.60        251.43         5.04 o                         
   0   5  10        865.43        854.68        14.11 o                         
   1   5  10        346.66        351.31         6.49 o                         
   2   5  10         14.16         13.80         3.59 o                         
   3   5  10        614.48        603.38        11.95 o                         
   4   5  10         21.23         26.58         5.28 o                         
  -4   6  10          2.13          6.03         5.08 o                         
  -3   6  10        187.29        170.14         6.89 o                         
  -2   6  10        393.30        366.78        11.44 o                         
  -1   6  10       1048.41       1025.22        18.07 o                         
   0   6  10          7.07          8.89         2.89 o                         
   1   6  10       1573.63       1585.31        23.93 o                         
   2   6  10        584.69        574.70        14.40 o                         
   3   6  10          8.15          6.64         4.70 o                         
   4   6  10        127.59        111.68        12.48 o                         
  -4   7  10          2.73         11.64         5.74 o                         
  -3   7  10        120.41        123.46         6.54 o                         
  -2   7  10        591.91        584.69        10.82 o                         
  -1   7  10         15.58         11.53         3.16 o                         
   0   7  10       1195.20       1209.41        19.45 o                         
   1   7  10         41.22         41.07         5.36 o                         
   2   7  10        100.65         88.34         6.72 o                         
   3   7  10        195.18        192.37        18.08 o                         
  -3   8  10          0.01          0.80         6.11 o                         
  -2   8  10         53.66         55.90         5.43 o                         
  -1   8  10        128.01        147.42         7.37 o                         
   0   8  10        132.90        133.75         6.25 o                         
   1   8  10        434.95        432.05        12.90 o                         
   2   8  10        203.96        216.50        12.25 o                         
   3   8  10         46.14         46.37         7.34 o                         
  -3   9  10        141.58        155.86        12.84 o                         
  -2   9  10        131.49        129.88         8.58 o                         
  -1   9  10         66.64         73.05         5.74 o                         
   0   9  10         97.07         82.44         8.58 o                         
   1   9  10          8.80         14.20         7.47 o                         
   2   9  10         29.11         32.51         7.66 o                         
   3   9  10        116.25        116.91         9.34 o                         
  -2  10  10          2.49         12.12         7.19 o                         
  -1  10  10         75.84         72.29         7.84 o                         
   0  10  10        307.60        328.42        10.99 o                         
   1  10  10        273.85        287.98        10.61 o                         
   2  10  10         99.49        113.77         9.20 o                         
  -1  11  10        133.29        142.11        10.04 o                         
   0  11  10          9.50         18.24         6.57 o                         
  -5   0  11         76.11         90.32        10.84 o                         
  -3   0  11       9549.50       9692.85       185.51 o                         
  -1   0  11       6013.14       6137.34       157.19 o                         
   1   0  11        998.13       1032.78        16.48 o                         
   3   0  11       3431.35       3391.66        53.02 o                         
   5   0  11        349.69        380.04        20.43 o                         
  -5   1  11        145.25        139.68        11.26 o                         
  -4   1  11          0.36         -0.49         3.77 o                         
  -3   1  11        136.55        147.25         4.29 o                         
  -2   1  11          1.16          0.97         1.48 o                         
  -1   1  11       5955.05       6001.39        73.03 o                         
   0   1  11          0.72         -1.17         1.74 o                         
   1   1  11       7027.01       7016.43        72.18 o                         
   2   1  11         27.62         28.76         2.61 o                         
   3   1  11        583.69        603.72        11.72 o                         
   4   1  11          0.21         -2.08         4.25 o                         
   5   1  11         76.13         64.16         8.42 o                         
  -5   2  11         24.31         47.79         7.06 o                         
  -4   2  11         45.73         42.38         4.50 o                         
  -3   2  11       3663.68       3682.96        49.83 o                         
  -2   2  11         13.01         20.14         2.11 o                         
  -1   2  11       1316.00       1277.04        16.91 o                         
   0   2  11        195.18        222.14         5.82 o                         
   1   2  11        281.68        286.39         9.67 o                         
   2   2  11        865.72        872.66        10.33 o                         
   3   2  11       1509.00       1489.40        17.99 o                         
   4   2  11        109.62        122.22         6.21 o                         
  -5   3  11        152.97        151.36         7.49 o                         
  -4   3  11          1.47          3.86         4.17 o                         
  -3   3  11        295.57        319.78         7.38 o                         
  -2   3  11        242.05        215.44         4.26 o                         
  -1   3  11       3144.75       3081.56        43.22 o                         
   0   3  11       1587.51       1547.75        23.06 o                         
   1   3  11       5678.46       5784.04        64.25 o                         
   2   3  11        493.75        466.20         6.60 o                         
   3   3  11        349.73        350.53         7.13 o                         
   4   3  11         13.26         12.78         5.74 o                         
  -5   4  11          0.79         -4.79         5.75 o                         
  -4   4  11        267.04        268.62        11.18 o                         
  -3   4  11        781.93        781.71        13.11 o                         
  -2   4  11         32.62         33.06         2.29 o                         
  -1   4  11        741.39        704.55        11.45 o                         
   0   4  11         23.00         26.05         2.89 o                         
   1   4  11         93.27         86.14         3.46 o                         
   2   4  11        325.88        317.63         8.05 o                         
   3   4  11        446.86        424.65         9.10 o                         
   4   4  11         68.36         79.25         6.14 o                         
  -4   5  11         26.74         33.66         5.42 o                         
  -3   5  11         23.68         24.23         4.23 o                         
  -2   5  11        388.93        352.53         6.48 o                         
  -1   5  11        593.95        581.44        10.03 o                         
   0   5  11        960.25        953.90        24.43 o                         
   1   5  11       1555.21       1509.15        20.20 o                         
   2   5  11        352.60        327.63         8.56 o                         
   3   5  11         80.25         78.34         6.12 o                         
   4   5  11         32.30         37.04         5.77 o                         
  -4   6  11        474.86        506.07        12.86 o                         
  -3   6  11        104.83         98.70         5.95 o                         
  -2   6  11        102.81        102.68         4.44 o                         
  -1   6  11        237.49        245.65         6.38 o                         
   0   6  11        545.64        540.59        10.60 o                         
   1   6  11         82.30         82.23         4.37 o                         
   2   6  11        625.72        589.10        14.39 o                         
   3   6  11         63.32         57.56         5.76 o                         
   4   6  11         80.19         89.34         7.27 o                         
  -4   7  11        249.09        255.42        10.13 o                         
  -3   7  11         81.94         92.01         6.11 o                         
  -2   7  11       1467.37       1490.43        24.10 o                         
  -1   7  11         41.78         42.75         3.72 o                         
   0   7  11        475.74        483.01        11.10 o                         
   1   7  11        342.38        303.47        10.74 o                         
   2   7  11         45.13         48.74         6.29 o                         
   3   7  11         46.24         40.12         6.91 o                         
  -3   8  11          6.51         13.69         6.77 o                         
  -2   8  11          4.44          3.88         5.41 o                         
  -1   8  11         16.70         19.58         3.82 o                         
   0   8  11        439.17        440.33        12.87 o                         
   1   8  11         50.94         51.93         7.36 o                         
   2   8  11        247.97        261.42        11.42 o                         
   3   8  11         12.29         17.95         7.23 o                         
  -3   9  11         82.15         89.44         8.56 o                         
  -2   9  11       1151.85       1146.82        20.87 o                         
  -1   9  11        340.85        297.21         9.72 o                         
   0   9  11        184.63        185.68         7.69 o                         
   1   9  11         52.12         53.82         7.24 o                         
   2   9  11        182.98        155.86        12.78 o                         
  -2  10  11          1.34          8.49        14.32 o                         
  -1  10  11         15.32         11.32         7.04 o                         
   0  10  11        582.94        567.42        13.84 o                         
   1  10  11         21.72         20.31         5.63 o                         
   2  10  11        209.80        213.61        11.26 o                         
   0  11  11          7.66         15.25         6.58 o                         
  -4   0  12          7.63          2.18         6.63 o                         
  -2   0  12        951.52        903.83        23.97 o                         
   0   0  12       5505.89       5618.55       111.40 o                         
   2   0  12        187.02        162.82         5.97 o                         
   4   0  12         98.72        100.71         7.67 o                         
  -5   1  12         38.44         33.65         7.05 o                         
  -4   1  12        401.11        384.65        10.34 o                         
  -3   1  12        232.65        226.86         6.57 o                         
  -2   1  12         21.59         28.41         1.83 o                         
  -1   1  12        230.45        224.78         4.71 o                         
   0   1  12       3158.00       3359.06        40.47 o                         
   1   1  12          2.15         -0.27         1.85 o                         
   2   1  12        747.31        750.83         9.47 o                         
   3   1  12         20.37         21.57         3.25 o                         
   4   1  12          8.15         10.20         4.21 o                         
  -5   2  12        135.93        126.16         8.65 o                         
  -4   2  12        148.59        162.49         6.40 o                         
  -3   2  12        585.01        554.33         8.88 o                         
  -2   2  12       1882.23       1876.19        20.31 o                         
  -1   2  12        393.87        407.80         7.04 o                         
   0   2  12       1522.46       1557.75        23.40 o                         
   1   2  12       1235.17       1236.37        14.46 o                         
   2   2  12       1238.98       1237.83        13.87 o                         
   3   2  12        191.80        200.54         5.83 o                         
   4   2  12        189.92        185.71         7.65 o                         
  -5   3  12        107.46         91.15         8.47 o                         
  -4   3  12        370.02        366.77        12.06 o                         
  -3   3  12        897.25        877.64        13.60 o                         
  -2   3  12         38.29         42.54         2.40 o                         
  -1   3  12       2172.19       2185.00        36.04 o                         
   0   3  12       1307.48       1357.18        20.67 o                         
   1   3  12         25.09         24.66         2.17 o                         
   2   3  12        702.87        687.82         8.83 o                         
   3   3  12        102.03        110.29         5.23 o                         
   4   3  12         23.03         28.28         6.25 o                         
  -5   4  12        133.09        146.99         8.40 o                         
  -4   4  12        213.43        199.22         9.57 o                         
  -3   4  12         71.68         72.43         4.92 o                         
  -2   4  12       1819.11       1802.98        21.69 o                         
  -1   4  12       2625.21       2685.07        37.59 o                         
   0   4  12       1497.82       1532.15        23.04 o                         
   1   4  12       3374.73       3401.42        42.54 o                         
   2   4  12        416.23        416.12        10.34 o                         
   3   4  12        459.77        471.33         9.75 o                         
   4   4  12        115.33         99.92         6.65 o                         
  -4   5  12        615.50        604.02        13.52 o                         
  -3   5  12       1122.95       1116.01        18.99 o                         
  -2   5  12        100.78         99.27         3.87 o                         
  -1   5  12       2770.21       2754.73        38.72 o                         
   0   5  12       1587.23       1636.76        24.76 o                         
   1   5  12        106.68        105.58         4.71 o                         
   2   5  12        562.73        536.88        11.28 o                         
   3   5  12        515.99        510.09        11.32 o                         
   4   5  12          6.82          8.78         5.62 o                         
  -4   6  12        182.18        192.21         8.37 o                         
  -3   6  12         85.61         77.99         5.70 o                         
  -2   6  12        594.29        567.07        13.79 o                         
  -1   6  12        830.43        813.01        19.77 o                         
   0   6  12        510.14        496.88        10.32 o                         
   1   6  12       2090.87       2036.22        30.37 o                         
   2   6  12         59.84         58.61         5.90 o                         
   3   6  12        628.88        640.52        16.43 o                         
   4   6  12         65.11         51.02         7.78 o                         
  -4   7  12        466.78        446.99        18.61 o                         
  -3   7  12        342.74        330.47        10.65 o                         
  -2   7  12         11.67         18.36         4.56 o                         
  -1   7  12       1513.47       1507.99        21.39 o                         
   0   7  12        571.28        565.65        11.69 o                         
   1   7  12          4.35          7.40         6.01 o                         
   2   7  12        417.46        396.30        13.05 o                         
   3   7  12        284.79        281.56        16.04 o                         
  -3   8  12         10.08         10.45         6.83 o                         
  -2   8  12         91.58        100.11         6.59 o                         
  -1   8  12        627.70        598.54        11.35 o                         
   0   8  12         60.05         58.01         4.79 o                         
   1   8  12       1004.76       1029.11        22.09 o                         
   2   8  12        135.37        139.27        12.44 o                         
   3   8  12        123.81        111.95         9.06 o                         
  -3   9  12         71.78         91.73         8.81 o                         
  -2   9  12        242.64        270.95        10.52 o                         
  -1   9  12        455.14        482.22        10.82 o                         
   0   9  12        236.62        234.85         9.26 o                         
   1   9  12         37.08         36.38         8.57 o                         
   2   9  12        129.90        141.83        11.84 o                         
  -2  10  12          5.54         12.67        10.11 o                         
  -1  10  12         89.38         88.25         8.72 o                         
   0  10  12         58.02         68.58         7.96 o                         
   1  10  12        110.91        104.54         9.76 o                         
  -5   0  13          0.11          1.47         9.30 o                         
  -3   0  13       1834.53       1806.66        38.62 o                         
  -1   0  13       7059.31       6916.87       133.46 o                         
   1   0  13       1170.69       1145.55        21.30 o                         
   3   0  13         79.13         72.82         7.20 o                         
  -5   1  13        509.57        529.88        14.81 o                         
  -4   1  13          3.85          3.61         4.17 o                         
  -3   1  13        158.00        157.82         4.68 o                         
  -2   1  13         41.57         45.84         2.24 o                         
  -1   1  13         72.54         73.10         4.63 o                         
   0   1  13         33.00         37.84         2.94 o                         
   1   1  13       4725.31       4602.62        48.38 o                         
   2   1  13        346.14        339.71         6.94 o                         
   3   1  13       1364.28       1480.59        18.11 o                         
   4   1  13         20.04         18.03         4.63 o                         
  -5   2  13          2.45          8.44         6.73 o                         
  -4   2  13         48.67         45.86         5.22 o                         
  -3   2  13       1915.86       1914.38        23.35 o                         
  -2   2  13         10.28         11.16         1.86 o                         
  -1   2  13       7222.40       7181.13        87.21 o                         
   0   2  13          6.15          3.08         2.61 o                         
   1   2  13        983.76        949.93        11.87 o                         
   2   2  13         58.45         61.87         2.98 o                         
   3   2  13        114.48        122.21         4.80 o                         
   4   2  13         15.93         19.67         6.10 o                         
  -5   3  13        269.00        289.03        11.02 o                         
  -4   3  13         30.19         33.67         6.24 o                         
  -3   3  13        419.40        400.66         8.81 o                         
  -2   3  13          6.24          7.88         2.35 o                         
  -1   3  13         36.32         29.80         3.56 o                         
   0   3  13         94.41         96.33         4.37 o                         
   1   3  13       3629.06       3688.44        42.00 o                         
   2   3  13        575.42        569.09         8.25 o                         
   3   3  13        756.40        791.15        16.63 o                         
   4   3  13         12.59         11.46         5.99 o                         
  -4   4  13         19.53         18.60         6.15 o                         
  -3   4  13        479.70        463.85        12.94 o                         
  -2   4  13          7.48         13.47         2.54 o                         
  -1   4  13       1227.88       1176.40        17.95 o                         
   0   4  13        449.43        439.53         9.20 o                         
   1   4  13          1.72         -0.18         2.39 o                         
   2   4  13        581.69        592.88        14.70 o                         
   3   4  13         76.67         79.27         5.13 o                         
   4   4  13         26.14         25.22         5.73 o                         
  -4   5  13        116.74        121.58         8.50 o                         
  -3   5  13         96.03         98.28         5.70 o                         
  -2   5  13        164.05        163.21         5.46 o                         
  -1   5  13        138.92        138.15         5.10 o                         
   0   5  13         84.47         81.04         4.39 o                         
   1   5  13       1948.16       1947.78        29.12 o                         
   2   5  13         95.05         81.32         6.39 o                         
   3   5  13        166.48        154.03         8.90 o                         
   4   5  13         26.53         27.45         6.09 o                         
  -4   6  13          6.63          5.23         5.60 o                         
  -3   6  13        111.01        111.03         6.37 o                         
  -2   6  13         24.75         14.43         3.44 o                         
  -1   6  13        198.15        191.20         6.96 o                         
   0   6  13        115.59        115.87        10.48 o                         
   1   6  13        566.09        548.72        12.56 o                         
   2   6  13        117.41        111.15         7.22 o                         
   3   6  13        172.84        158.58         9.16 o                         
  -4   7  13         44.83         40.92         6.34 o                         
  -3   7  13          4.34          2.54         6.15 o                         
  -2   7  13        289.15        255.48        10.80 o                         
  -1   7  13         15.73         17.21         3.69 o                         
   0   7  13        174.39        176.26         9.84 o                         
   1   7  13         34.58         34.39         5.82 o                         
   2   7  13         10.99          8.57         5.85 o                         
   3   7  13         10.32          8.65         6.39 o                         
  -3   8  13         30.90         27.46        10.60 o                         
  -2   8  13         76.60         71.23         5.96 o                         
  -1   8  13         63.76         64.37         4.78 o                         
   0   8  13        139.38        146.27         6.70 o                         
   1   8  13        269.44        247.10        11.45 o                         
   2   8  13        183.32        174.47         9.77 o                         
   3   8  13         16.24         12.20         7.40 o                         
  -2   9  13        278.12        314.93        13.47 o                         
  -1   9  13         23.20         18.24         4.50 o                         
   0   9  13        161.65        159.03         7.54 o                         
   1   9  13          4.61          2.90         6.16 o                         
   2   9  13          4.25          9.06        11.76 o                         
  -1  10  13         33.88         38.53         9.05 o                         
   0  10  13         36.54         39.37         6.09 o                         
   1  10  13         60.91         52.67         9.66 o                         
  -4   0  14         79.91        104.18         9.67 o                         
  -2   0  14       2326.46       2338.02        40.97 o                         
   0   0  14        252.88        226.70        10.22 o                         
   2   0  14        208.79        196.98         7.09 o                         
   4   0  14        551.74        514.45        32.60 o                         
  -5   1  14          1.07         10.19         6.57 o                         
  -4   1  14       1070.34       1027.65        16.77 o                         
  -3   1  14        118.99        108.05         4.74 o                         
  -2   1  14         58.75         62.54         2.56 o                         
  -1   1  14        427.15        401.34         7.83 o                         
   0   1  14       4689.91       4782.19        59.60 o                         
   1   1  14        845.20        843.97        13.02 o                         
   2   1  14       2059.07       2104.19        22.39 o                         
   3   1  14         85.01         77.89         4.35 o                         
   4   1  14         35.48         46.05         5.12 o                         
  -5   2  14          6.64          7.01         7.77 o                         
  -4   2  14          2.39          7.83         4.54 o                         
  -3   2  14        158.41        162.87         5.36 o                         
  -2   2  14       1995.64       1956.77        21.52 o                         
  -1   2  14        133.64        134.54         4.47 o                         
   0   2  14       1401.35       1377.21        21.48 o                         
   1   2  14          8.17          3.92         2.25 o                         
   2   2  14          7.21          5.53         2.42 o                         
   3   2  14        186.94        176.33         5.68 o                         
   4   2  14        399.06        379.17        11.36 o                         
  -4   3  14        228.65        244.65        11.06 o                         
  -3   3  14        252.22        272.37         8.27 o                         
  -2   3  14         12.23         16.39         2.57 o                         
  -1   3  14        707.06        682.03        13.99 o                         
   0   3  14        981.27        991.68        16.42 o                         
   1   3  14       1310.18       1308.13        16.61 o                         
   2   3  14        507.85        512.25         8.16 o                         
   3   3  14        158.76        154.15         6.23 o                         
   4   3  14         23.49         24.27         6.57 o                         
  -4   4  14          6.62         16.18         6.28 o                         
  -3   4  14        409.13        418.93        10.27 o                         
  -2   4  14       1112.80       1074.68        14.34 o                         
  -1   4  14        507.48        516.42        11.53 o                         
   0   4  14       1184.62       1184.84        28.22 o                         
   1   4  14         15.56          7.63         3.34 o                         
   2   4  14          0.07          6.22         3.63 o                         
   3   4  14        421.91        410.15        10.30 o                         
   4   4  14        178.47        163.59         8.05 o                         
  -4   5  14        111.41        116.08         7.30 o                         
  -3   5  14         93.34        102.00         6.00 o                         
  -2   5  14        179.03        190.86         6.64 o                         
  -1   5  14       1137.75       1131.17        18.16 o                         
   0   5  14         35.95         39.46         3.81 o                         
   1   5  14       1260.95       1247.43        23.43 o                         
   2   5  14        402.16        393.65        13.88 o                         
   3   5  14         53.28         58.03         6.24 o                         
   4   5  14         84.63         84.66         8.95 o                         
  -4   6  14         14.25         12.39         5.68 o                         
  -3   6  14        406.11        431.36        11.46 o                         
  -2   6  14        323.84        303.21         8.18 o                         
  -1   6  14         20.57         15.75         3.77 o                         
   0   6  14        865.79        847.21        15.29 o                         
   1   6  14        189.73        186.83        10.90 o                         
   2   6  14        115.09         99.72         7.48 o                         
   3   6  14        306.49        291.32        11.36 o                         
  -3   7  14        107.68        137.68         9.13 o                         
  -2   7  14        135.91        135.74         6.78 o                         
  -1   7  14        836.77        840.21        21.58 o                         
   0   7  14          2.76          6.74         3.95 o                         
   1   7  14        492.58        538.62        14.83 o                         
   2   7  14         83.40         73.10         7.44 o                         
   3   7  14          6.82         10.22         9.66 o                         
  -3   8  14        534.03        532.90        16.85 o                         
  -2   8  14          4.15          5.00         5.07 o                         
  -1   8  14          1.13         -5.80         3.87 o                         
   0   8  14        208.17        215.79         8.20 o                         
   1   8  14        769.90        747.75        18.58 o                         
   2   8  14         50.82         45.13         7.47 o                         
  -2   9  14        132.44        127.31         9.33 o                         
  -1   9  14        244.31        254.74         8.92 o                         
   0   9  14         11.77         14.85         5.36 o                         
   1   9  14         45.50         67.03         7.95 o                         
   2   9  14          4.80          4.44         7.42 o                         
  -1  10  14         41.04         18.42         7.92 o                         
   0  10  14         14.01         21.39         6.00 o                         
   1  10  14        296.03        285.96        21.39 o                         
  -5   0  15        117.93        122.36        12.46 o                         
  -3   0  15        122.06        143.99         8.98 o                         
  -1   0  15       4372.29       4416.46        88.99 o                         
   1   0  15       2359.53       2386.85        40.82 o                         
   3   0  15         32.78         29.37         4.82 o                         
  -5   1  15         80.81         89.64         8.73 o                         
  -4   1  15         45.58         34.65         5.11 o                         
  -3   1  15       1202.20       1184.67        17.30 o                         
  -2   1  15         59.78         63.74         3.11 o                         
  -1   1  15       1339.66       1316.37        16.84 o                         
   0   1  15        172.89        193.03         8.11 o                         
   1   1  15        776.09        780.97        11.61 o                         
   2   1  15          0.16         -1.57         2.59 o                         
   3   1  15        552.85        538.67         9.56 o                         
   4   1  15         11.18          6.29         4.83 o                         
  -5   2  15         85.17         95.16         9.70 o                         
  -4   2  15        115.39        123.68         8.25 o                         
  -3   2  15        176.48        179.08         5.87 o                         
  -2   2  15          5.76         11.48         2.69 o                         
  -1   2  15       2293.20       2300.02        29.91 o                         
   0   2  15        620.32        598.31        11.98 o                         
   1   2  15       1467.61       1421.92        18.41 o                         
   2   2  15        165.98        183.94         5.20 o                         
   3   2  15         24.88         32.40         3.93 o                         
   4   2  15         41.24         44.41         6.43 o                         
  -4   3  15          3.58         12.35         6.12 o                         
  -3   3  15       1072.25       1102.84        18.79 o                         
  -2   3  15       1669.81       1666.33        26.33 o                         
  -1   3  15        205.89        182.27         7.44 o                         
   0   3  15       1194.67       1205.84        19.68 o                         
   1   3  15       1917.35       1917.24        23.51 o                         
   2   3  15         95.56         82.84         4.09 o                         
   3   3  15        566.97        530.76        15.15 o                         
   4   3  15        164.85        168.71         9.49 o                         
  -4   4  15        160.09        161.13        22.10 o                         
  -3   4  15        452.26        450.15        11.04 o                         
  -2   4  15        137.45        127.46         5.54 o                         
  -1   4  15       1860.87       1837.51        31.96 o                         
   0   4  15       1293.29       1331.19        21.26 o                         
   1   4  15        345.94        331.64         9.96 o                         
   2   4  15        746.02        721.72        14.99 o                         
   3   4  15         45.72         37.99         5.23 o                         
   4   4  15        109.41        125.08         8.19 o                         
  -4   5  15         71.84         77.88        13.36 o                         
  -3   5  15        371.56        354.69        10.36 o                         
  -2   5  15       1599.15       1536.17        20.56 o                         
  -1   5  15         67.82         69.65         5.06 o                         
   0   5  15       1255.88       1272.46        20.64 o                         
   1   5  15        476.59        471.78        10.70 o                         
   2   5  15          0.77         -4.52         5.37 o                         
   3   5  15        147.19        131.70         7.87 o                         
  -4   6  15        117.83        111.58        12.79 o                         
  -3   6  15        209.34        192.20         7.90 o                         
  -2   6  15        170.60        167.03         7.37 o                         
  -1   6  15        875.83        889.19        28.01 o                         
   0   6  15       1174.17       1193.76        21.37 o                         
   1   6  15        102.78         90.27         5.17 o                         
   2   6  15       1068.63       1063.55        22.75 o                         
   3   6  15        104.76         96.63         7.78 o                         
  -3   7  15         10.46         17.63         6.96 o                         
  -2   7  15        520.27        527.35        12.86 o                         
  -1   7  15        169.49        177.48         6.70 o                         
   0   7  15        885.03        868.70        16.20 o                         
   1   7  15        471.69        480.98        14.52 o                         
   2   7  15         38.08         40.61         7.09 o                         
   3   7  15         75.54         57.58        11.45 o                         
  -3   8  15        224.03        252.67        12.06 o                         
  -2   8  15        182.58        171.95         9.83 o                         
  -1   8  15        201.37        189.32        10.14 o                         
   0   8  15         31.75         36.30         5.01 o                         
   1   8  15          3.34         -4.50         5.97 o                         
   2   8  15        263.09        308.68        15.23 o                         
  -2   9  15        148.27        155.16        12.06 o                         
  -1   9  15         71.91         81.79         6.22 o                         
   0   9  15        364.55        374.31        13.65 o                         
   1   9  15        183.30        173.61        11.41 o                         
   2   9  15         10.58         17.86         7.71 o                         
  -1  10  15          1.09         -0.87         7.60 o                         
   0  10  15          8.91          5.67         6.07 o                         
  -4   0  16        455.58        407.98        17.21 o                         
  -2   0  16       2887.14       2862.56        47.58 o                         
   0   0  16       6068.00       6242.47        99.54 o                         
   2   0  16        193.31        219.54        12.10 o                         
   4   0  16        277.97        258.64        35.08 o                         
  -4   1  16       1320.64       1322.03        20.61 o                         
  -3   1  16          0.36          0.95         3.33 o                         
  -2   1  16       1239.92       1188.58        15.77 o                         
  -1   1  16         50.56         53.06         3.29 o                         
   0   1  16        659.70        652.22        11.27 o                         
   1   1  16          4.24          3.70         2.85 o                         
   2   1  16       2541.17       2566.10        27.08 o                         
   3   1  16          0.88          2.81         3.67 o                         
   4   1  16        540.59        577.40        16.78 o                         
  -4   2  16        145.20        162.85         9.19 o                         
  -3   2  16          2.59          2.70         3.57 o                         
  -2   2  16       1478.58       1448.71        18.54 o                         
  -1   2  16          0.30          0.48         3.04 o                         
   0   2  16       4680.56       4651.53        58.55 o                         
   1   2  16        202.77        204.23         5.89 o                         
   2   2  16        181.30        207.76         5.79 o                         
   3   2  16         13.87          7.00         4.35 o                         
   4   2  16        178.37        166.99        10.78 o                         
  -4   3  16        818.52        782.72        27.30 o                         
  -3   3  16         10.14          8.72         6.97 o                         
  -2   3  16        615.45        586.63        10.65 o                         
  -1   3  16         90.07         95.40         5.73 o                         
   0   3  16        575.55        579.73        11.84 o                         
   1   3  16        460.11        456.31         8.41 o                         
   2   3  16       1209.05       1159.08        16.24 o                         
   3   3  16          0.19          6.55         5.61 o                         
   4   3  16        277.54        320.42        11.76 o                         
  -4   4  16          1.51          5.77         6.79 o                         
  -3   4  16         16.10         25.61         4.86 o                         
  -2   4  16        410.18        407.78         7.98 o                         
  -1   4  16         19.56         22.97         4.27 o                         
   0   4  16       3200.09       3200.24        46.15 o                         
   1   4  16         21.37         23.30         4.04 o                         
   2   4  16        145.71        142.07         7.39 o                         
   3   4  16          2.93         -3.10         5.38 o                         
   4   4  16         83.28         63.26        10.69 o                         
  -4   5  16         89.98         94.62         8.68 o                         
  -3   5  16          4.83          3.83         4.75 o                         
  -2   5  16         16.57         15.62         3.31 o                         
  -1   5  16        147.98        147.05         6.84 o                         
   0   5  16        644.07        667.54        13.34 o                         
   1   5  16        423.66        428.83        12.10 o                         
   2   5  16        227.52        207.86         9.73 o                         
   3   5  16          9.87         11.25         5.95 o                         
  -4   6  16          0.36          3.06         6.10 o                         
  -3   6  16        232.54        243.47         9.52 o                         
  -2   6  16         12.77          3.01         4.67 o                         
  -1   6  16         99.89        100.20         5.73 o                         
   0   6  16        276.98        284.37         9.02 o                         
   1   6  16         29.90         29.23         6.43 o                         
   2   6  16          1.14          5.85         6.24 o                         
   3   6  16         71.07         74.12         7.68 o                         
  -3   7  16         95.08         97.15         8.74 o                         
  -2   7  16         79.01         89.19         6.95 o                         
  -1   7  16        241.05        246.13         9.29 o                         
   0   7  16        143.66        133.47         8.59 o                         
   1   7  16         94.55         92.33         7.80 o                         
   2   7  16         19.75         12.72         6.61 o                         
   3   7  16         29.84         41.10         7.34 o                         
  -3   8  16        218.83        224.46        11.90 o                         
  -2   8  16         40.14         37.26         7.40 o                         
  -1   8  16         25.67         30.12         5.35 o                         
   0   8  16         11.40         10.53         4.73 o                         
   1   8  16         51.84         41.24         7.17 o                         
   2   8  16         23.34         27.36         8.32 o                         
  -2   9  16         25.13         33.10         7.93 o                         
  -1   9  16        368.59        379.38        14.21 o                         
   0   9  16          0.43          7.09         6.47 o                         
   1   9  16        163.38        147.85        13.84 o                         
  -3   0  17         12.51          9.86         6.34 o                         
  -1   0  17       3496.91       3588.46        82.20 o                         
   1   0  17        576.67        590.49        14.21 o                         
   3   0  17         17.36          9.81         4.94 o                         
  -4   1  17          0.09         -0.38         6.36 o                         
  -3   1  17        287.89        288.65         9.66 o                         
  -2   1  17         61.43         59.32         3.79 o                         
  -1   1  17         17.21         21.43         3.16 o                         
   0   1  17        161.50        167.89         5.94 o                         
   1   1  17        525.93        550.62         9.63 o                         
   2   1  17         85.31         78.56         4.20 o                         
   3   1  17        395.20        391.82        10.07 o                         
   4   1  17          0.03         -7.46         5.93 o                         
  -4   2  17        411.30        377.48        14.23 o                         
  -3   2  17        111.08        110.42         7.06 o                         
  -2   2  17        443.89        433.08        13.62 o                         
  -1   2  17       2012.51       1986.83        27.58 o                         
   0   2  17        270.52        261.20        11.92 o                         
   1   2  17         83.41         72.59         4.04 o                         
   2   2  17         21.77         19.24         3.32 o                         
   3   2  17         51.92         44.43         5.03 o                         
   4   2  17        113.19        130.19         8.22 o                         
  -4   3  17         14.43         28.99        10.46 o                         
  -3   3  17        328.88        316.93        13.55 o                         
  -2   3  17        112.71        116.73         5.14 o                         
  -1   3  17        211.09        210.19         8.57 o                         
   0   3  17        549.48        545.44        12.02 o                         
   1   3  17        157.66        157.48         5.73 o                         
   2   3  17        702.50        667.17        13.50 o                         
   3   3  17        352.06        357.34        12.55 o                         
   4   3  17         19.80         33.74         7.24 o                         
  -4   4  17        346.78        355.60        15.66 o                         
  -3   4  17         27.60         24.99         5.08 o                         
  -2   4  17        415.81        406.98         8.27 o                         
  -1   4  17        729.27        724.30        15.91 o                         
   0   4  17         61.37         56.34         5.13 o                         
   1   4  17        134.38        129.43         6.28 o                         
   2   4  17        233.87        234.97        11.95 o                         
   3   4  17          7.24          5.48         5.75 o                         
  -4   5  17          7.18          9.64         7.16 o                         
  -3   5  17        370.47        381.16        12.87 o                         
  -2   5  17        428.81        418.88         8.53 o                         
  -1   5  17        184.56        201.31         9.06 o                         
   0   5  17        638.53        651.46        13.40 o                         
   1   5  17        107.51        110.12         6.08 o                         
   2   5  17        439.15        437.41        12.86 o                         
   3   5  17        282.77        288.32        11.43 o                         
  -3   6  17          2.30         12.64         6.92 o                         
  -2   6  17        409.85        395.82        20.98 o                         
  -1   6  17        412.76        406.13        19.07 o                         
   0   6  17         54.43         40.17         4.89 o                         
   1   6  17        357.03        363.63        10.36 o                         
   2   6  17        305.06        284.64        20.57 o                         
   3   6  17         39.95         36.51         7.13 o                         
  -3   7  17        129.28        118.32         9.50 o                         
  -2   7  17        435.16        428.20        23.02 o                         
  -1   7  17        212.67        207.34         8.89 o                         
   0   7  17       1096.92       1118.64        19.82 o                         
   1   7  17          3.72         13.81         6.61 o                         
   2   7  17        229.50        201.81        10.92 o                         
  -2   8  17         52.84         51.50         7.96 o                         
  -1   8  17        167.71        174.52         8.17 o                         
   0   8  17         36.51         30.67         5.33 o                         
   1   8  17        123.98        121.74         9.19 o                         
   2   8  17        187.15        175.54        11.49 o                         
  -1   9  17         21.56         25.22         5.35 o                         
   0   9  17        480.20        458.42        26.50 o                         
   1   9  17         41.96         50.52         8.85 o                         
  -4   0  18        250.65        242.27        14.78 o                         
  -2   0  18          6.96         11.68         4.49 o                         
   0   0  18       2030.90       2130.20        37.35 o                         
   2   0  18       1479.99       1545.53        29.43 o                         
   4   0  18         52.12         54.77        10.53 o                         
  -4   1  18        233.14        248.00        11.10 o                         
  -3   1  18         10.19          9.89         5.34 o                         
  -2   1  18       2726.82       2745.02        66.90 o                         
  -1   1  18        137.63        139.90         6.99 o                         
   0   1  18        846.04        862.72        14.29 o                         
   1   1  18          0.68          2.30         3.16 o                         
   2   1  18        125.04        149.50         5.82 o                         
   3   1  18          6.04         -0.29         4.15 o                         
   4   1  18        109.67         93.48         7.80 o                         
  -4   2  18        173.07        195.19        13.87 o                         
  -3   2  18         47.28         49.70         4.69 o                         
  -2   2  18        124.06        124.91         5.49 o                         
  -1   2  18         17.21         19.29         4.12 o                         
   0   2  18       3057.24       3033.05        39.85 o                         
   1   2  18        319.59        289.07         7.31 o                         
   2   2  18       1338.63       1303.75        25.11 o                         
   3   2  18         58.98         49.85         5.76 o                         
   4   2  18          7.05          6.06         6.53 o                         
  -4   3  18        300.02        304.26        22.82 o                         
  -3   3  18         13.71         18.91         4.88 o                         
  -2   3  18       1262.04       1239.10        28.89 o                         
  -1   3  18        436.36        430.83        10.69 o                         
   0   3  18         42.30         34.14         4.17 o                         
   1   3  18          4.76          1.16         3.68 o                         
   2   3  18        257.68        245.25        10.28 o                         
   3   3  18         11.54          7.65         5.94 o                         
  -4   4  18         61.88         58.30         8.19 o                         
  -3   4  18        336.99        317.94        10.55 o                         
  -2   4  18         81.23         83.46         4.51 o                         
  -1   4  18         25.78         20.95         4.88 o                         
   0   4  18       1088.05       1074.02        19.00 o                         
   1   4  18        836.03        808.42        14.41 o                         
   2   4  18        360.33        322.52        11.40 o                         
   3   4  18        160.76        161.35         8.93 o                         
  -4   5  18        162.37        167.23        15.35 o                         
  -3   5  18          5.12          5.65         5.22 o                         
  -2   5  18        467.68        450.63        17.54 o                         
  -1   5  18        826.75        833.57        18.06 o                         
   0   5  18         67.65         76.33         5.63 o                         
   1   5  18        273.95        245.99         9.01 o                         
   2   5  18        454.55        431.68        17.86 o                         
   3   5  18          2.78         12.65         6.72 o                         
  -3   6  18        125.37        123.80        20.93 o                         
  -2   6  18        163.24        161.47         9.47 o                         
  -1   6  18         78.24         85.28        10.26 o                         
   0   6  18        133.42        133.82         6.97 o                         
   1   6  18         92.49         91.39         6.29 o                         
   2   6  18          0.80         -3.16         6.69 o                         
   3   6  18         24.94         26.13         7.32 o                         
  -3   7  18          3.39         -4.94         7.55 o                         
  -2   7  18         28.03         28.11         7.31 o                         
  -1   7  18        240.14        217.70         8.75 o                         
   0   7  18         69.81         68.40         5.97 o                         
   1   7  18        231.08        241.21        11.77 o                         
   2   7  18        173.44        166.86        10.78 o                         
  -2   8  18        178.05        157.19        10.40 o                         
  -1   8  18        190.62        180.22         7.89 o                         
   0   8  18         27.65         29.70         5.45 o                         
   1   8  18          5.08          4.31         9.27 o                         
  -1   9  18         26.39         26.99         5.61 o                         
   0   9  18        116.31        115.35         9.36 o                         
  -3   0  19         10.03         19.12         8.03 o                         
  -1   0  19       2114.09       2156.27        40.11 o                         
   1   0  19       2420.14       2568.81        55.79 o                         
   3   0  19         43.53         66.18         7.44 o                         
  -4   1  19          0.25         -2.52         6.85 o                         
  -3   1  19       1150.67       1121.00        27.25 o                         
  -2   1  19          5.34          4.90         3.70 o                         
  -1   1  19        621.37        622.16        11.66 o                         
   0   1  19         97.93        117.06         5.91 o                         
   1   1  19        691.73        683.14        12.65 o                         
   2   1  19         82.36         86.34         5.04 o                         
   3   1  19        963.01        994.14        21.87 o                         
  -4   2  19          2.68          3.60         7.08 o                         
  -3   2  19          0.13          2.13         4.55 o                         
  -2   2  19         62.25         60.84         4.67 o                         
  -1   2  19       1728.42       1683.19        24.05 o                         
   0   2  19        252.45        269.66         8.09 o                         
   1   2  19       2103.99       2099.68        26.55 o                         
   2   2  19         19.53         23.85         4.61 o                         
   3   2  19         72.18         93.11        13.55 o                         
  -4   3  19          2.77          4.29        11.02 o                         
  -3   3  19        380.77        391.22        11.43 o                         
  -2   3  19         13.56         16.43         4.09 o                         
  -1   3  19        996.44        970.87        18.15 o                         
   0   3  19        166.09        166.24         6.60 o                         
   1   3  19         64.75         55.73         4.95 o                         
   2   3  19        157.73        148.36         7.61 o                         
   3   3  19        426.14        416.41        15.01 o                         
  -4   4  19          3.39          9.72         7.52 o                         
  -3   4  19         12.48         14.44         5.41 o                         
  -2   4  19        434.02        427.37         9.13 o                         
  -1   4  19        906.95        882.41        16.91 o                         
   0   4  19       1248.78       1240.52        24.35 o                         
   1   4  19        571.35        549.60        15.07 o                         
   2   4  19         28.79         15.54         6.00 o                         
   3   4  19          7.51          4.41         6.35 o                         
  -3   5  19         88.36         93.14         6.93 o                         
  -2   5  19         24.24         17.64         5.51 o                         
  -1   5  19        716.50        715.52        15.23 o                         
   0   5  19        191.75        200.96         8.18 o                         
   1   5  19          4.61          3.18         4.83 o                         
   2   5  19        249.07        260.78        10.96 o                         
   3   5  19        102.60        100.36         8.45 o                         
  -3   6  19          3.22         -2.52         7.06 o                         
  -2   6  19        298.56        282.32        13.16 o                         
  -1   6  19        189.35        187.79         9.49 o                         
   0   6  19        265.02        268.54        10.00 o                         
   1   6  19        147.54        154.51         7.61 o                         
   2   6  19         19.97         18.77         6.69 o                         
  -2   7  19          0.63         -0.50         7.04 o                         
  -1   7  19         46.09         54.07         6.14 o                         
   0   7  19        263.51        272.53        10.46 o                         
   1   7  19          0.92          4.04         7.22 o                         
   2   7  19        260.24        283.68        13.88 o                         
  -2   8  19        341.62        328.87        15.60 o                         
  -1   8  19          1.15          3.93         5.19 o                         
   0   8  19         18.49         22.77         5.69 o                         
   1   8  19          0.86         12.60         7.79 o                         
  -4   0  20         60.31         29.71        14.32 o                         
  -2   0  20        107.96        111.69         8.81 o                         
   0   0  20        838.07        875.28        23.77 o                         
   2   0  20        344.81        327.37        12.38 o                         
  -4   1  20         92.23        104.51        15.65 o                         
  -3   1  20          9.53         19.61         6.08 o                         
  -2   1  20       1661.87       1655.60        55.42 o                         
  -1   1  20         21.32         26.47         4.15 o                         
   0   1  20        142.28        155.61         7.44 o                         
   1   1  20         68.27         74.49         4.65 o                         
   2   1  20         35.77         32.96         4.47 o                         
   3   1  20         36.73         45.70         6.41 o                         
  -4   2  20         51.85         46.81         9.16 o                         
  -3   2  20        202.34        205.91         8.37 o                         
  -2   2  20          0.55          4.75         4.01 o                         
  -1   2  20        134.04        148.41         6.30 o                         
   0   2  20        416.10        407.14         9.93 o                         
   1   2  20         24.08         17.11         3.79 o                         
   2   2  20        339.57        320.60         9.66 o                         
   3   2  20         97.14        101.10         7.82 o                         
  -4   3  20        134.01        135.52        10.07 o                         
  -3   3  20          0.85          4.60         5.22 o                         
  -2   3  20        896.73        851.76        21.99 o                         
  -1   3  20        434.70        416.38        11.63 o                         
   0   3  20          7.38          0.83         4.10 o                         
   1   3  20        546.64        510.35        13.52 o                         
   2   3  20        102.65         88.94         6.03 o                         
   3   3  20        124.61        145.12        10.72 o                         
  -3   4  20        467.02        457.98        20.68 o                         
  -2   4  20          1.13          1.11         3.82 o                         
  -1   4  20        155.77        158.01         7.59 o                         
   0   4  20        486.36        448.54        11.90 o                         
   1   4  20          8.81          2.04         4.68 o                         
   2   4  20        323.67        330.49        12.22 o                         
   3   4  20        133.32        125.44         8.78 o                         
  -3   5  20          5.09          2.88         6.08 o                         
  -2   5  20        516.85        491.48        13.45 o                         
  -1   5  20        429.44        449.34        12.40 o                         
   0   5  20         44.71         46.28         5.67 o                         
   1   5  20        883.49        885.44        16.19 o                         
   2   5  20         12.02          3.22         6.31 o                         
  -3   6  20        617.98        634.83        29.44 o                         
  -2   6  20          6.89          8.58         7.33 o                         
  -1   6  20        263.93        268.87        10.72 o                         
   0   6  20        414.18        417.37        12.05 o                         
   1   6  20         10.91          8.23         5.44 o                         
   2   6  20        234.80        239.12        12.91 o                         
  -2   7  20        230.96        221.20        11.71 o                         
  -1   7  20        335.80        358.86        13.63 o                         
   0   7  20         19.28         11.59         5.57 o                         
   1   7  20        607.42        660.33        19.26 o                         
  -1   8  20        311.66        311.18        10.74 o                         
   0   8  20        188.99        207.59         9.21 o                         
   1   8  20          0.03         -4.89         7.79 o                         
  -3   0  21        464.36        448.84        24.94 o                         
  -1   0  21        162.96        155.13        11.14 o                         
   1   0  21       1362.05       1490.45        34.55 o                         
   3   0  21        358.79        368.02        19.12 o                         
  -4   1  21          1.54         -2.03         8.81 o                         
  -3   1  21        569.21        553.17        18.75 o                         
  -2   1  21          1.45          8.15         4.16 o                         
  -1   1  21       1886.43       1977.79        27.89 o                         
   0   1  21          7.06          4.21         4.35 o                         
   1   1  21        362.78        388.13         9.56 o                         
   2   1  21          3.82          8.06         4.39 o                         
   3   1  21        171.51        166.16         9.15 o                         
  -4   2  21          0.35         -3.82         7.76 o                         
  -3   2  21        272.15        251.24        11.26 o                         
  -2   2  21         27.79         32.31         5.09 o                         
  -1   2  21        374.54        364.62        12.43 o                         
   0   2  21         60.19         73.33         5.44 o                         
   1   2  21       1066.15       1113.46        24.83 o                         
   2   2  21         31.67         26.04         5.14 o                         
   3   2  21        194.70        193.81        14.78 o                         
  -3   3  21        379.36        366.15        15.47 o                         
  -2   3  21          0.56          0.48         4.43 o                         
  -1   3  21       1150.14       1117.67        18.33 o                         
   0   3  21        379.57        363.89        15.64 o                         
   1   3  21        184.02        164.04         7.15 o                         
   2   3  21          9.01         -3.32         4.68 o                         
   3   3  21        167.51        137.87         8.93 o                         
  -3   4  21        123.29        108.39         7.64 o                         
  -2   4  21         62.69         66.97         5.41 o                         
  -1   4  21        615.30        600.01        16.45 o                         
   0   4  21          9.60          5.79         4.75 o                         
   1   4  21        818.00        788.07        15.17 o                         
   2   4  21         28.92         21.32         6.66 o                         
  -3   5  21         67.38         78.57         9.64 o                         
  -2   5  21          0.07         -4.70         5.45 o                         
  -1   5  21         38.33         44.75         6.08 o                         
   0   5  21        259.96        240.00         9.53 o                         
   1   5  21          4.07          5.31         5.03 o                         
   2   5  21          3.94         -3.47         6.62 o                         
  -2   6  21        132.05        141.56        11.48 o                         
  -1   6  21        152.37        158.47         9.96 o                         
   0   6  21         64.70         69.23         6.53 o                         
   1   6  21        129.35        122.79         9.81 o                         
   2   6  21         15.06          5.27         7.07 o                         
  -2   7  21         17.47          9.45         8.08 o                         
  -1   7  21         10.03          9.59         7.06 o                         
   0   7  21         24.20         28.95         6.05 o                         
   1   7  21         56.94         52.11        11.53 o                         
  -1   8  21         23.17         21.26         5.85 o                         
   0   8  21         61.97         62.17         7.02 o                         
  -2   0  22         81.59         92.42         9.00 o                         
   0   0  22       1273.04       1289.36        40.06 o                         
   2   0  22        655.18        707.51        18.25 o                         
  -3   1  22          9.34          6.09         7.47 o                         
  -2   1  22        648.43        697.69        14.91 o                         
  -1   1  22          8.92         19.52         4.57 o                         
   0   1  22        392.65        404.20        11.87 o                         
   1   1  22         11.62          9.53         4.01 o                         
   2   1  22        159.02        156.75        10.16 o                         
   3   1  22          6.63         -0.28         7.81 o                         
  -3   2  22         14.59          8.13         6.68 o                         
  -2   2  22          3.86          9.71         4.56 o                         
  -1   2  22        344.63        352.63         9.95 o                         
   0   2  22        546.70        521.48        11.78 o                         
   1   2  22        297.70        316.36        10.00 o                         
   2   2  22        420.44        393.93        11.18 o                         
   3   2  22          0.42         -0.19         6.35 o                         
  -3   3  22        177.82        157.98         8.28 o                         
  -2   3  22        618.72        566.50        18.42 o                         
  -1   3  22        360.16        354.10        14.56 o                         
   0   3  22        374.59        359.56        10.29 o                         
   1   3  22         52.50         48.48         5.47 o                         
   2   3  22         48.03         45.32         6.38 o                         
  -3   4  22         34.31         37.10         6.65 o                         
  -2   4  22        129.12        130.02         7.22 o                         
  -1   4  22        549.45        556.88        12.74 o                         
   0   4  22         24.03         18.86         5.10 o                         
   1   4  22        351.74        333.04        13.65 o                         
   2   4  22        253.34        264.88        15.58 o                         
  -3   5  22        144.59        149.05        16.37 o                         
  -2   5  22        325.57        299.52        11.52 o                         
  -1   5  22        196.28        190.10        10.39 o                         
   0   5  22        159.92        140.87         7.89 o                         
   1   5  22        143.92        144.13         7.57 o                         
   2   5  22         19.33         17.78         7.10 o                         
  -2   6  22         69.04         49.47         8.76 o                         
  -1   6  22        546.75        581.29        17.31 o                         
   0   6  22          8.32          5.25         5.84 o                         
   1   6  22        291.25        305.05        14.78 o                         
  -1   7  22         22.46         32.05         7.49 o                         
   0   7  22        133.17        138.47         8.46 o                         
   1   7  22        273.84        276.09        13.54 o                         
  -3   0  23        891.42        921.03        37.14 o                         
  -1   0  23         95.00        115.07        10.11 o                         
   1   0  23        164.85        173.61        10.10 o                         
  -3   1  23        159.91        173.23        28.38 o                         
  -2   1  23          2.85         -4.27         4.97 o                         
  -1   1  23       1065.71       1143.14        21.00 o                         
   0   1  23         26.25         38.11         5.84 o                         
   1   1  23        544.83        546.31        10.98 o                         
   2   1  23         60.93         67.47         7.17 o                         
  -3   2  23        575.65        591.09        46.42 o                         
  -2   2  23        227.50        231.66         9.46 o                         
  -1   2  23          7.06          7.75         5.17 o                         
   0   2  23         33.94         40.32         6.10 o                         
   1   2  23        378.21        378.60        12.08 o                         
   2   2  23          1.95          4.28         5.07 o                         
  -3   3  23         70.68         53.53         6.93 o                         
  -2   3  23         25.48         29.11         7.02 o                         
  -1   3  23        491.39        472.75        11.75 o                         
   0   3  23        105.11        110.98         6.55 o                         
   1   3  23        256.93        244.29        12.87 o                         
   2   3  23        206.89        200.04         9.96 o                         
  -3   4  23        221.10        202.36        12.70 o                         
  -2   4  23        462.55        454.10        22.43 o                         
  -1   4  23         57.47         53.79         5.85 o                         
   0   4  23        106.33        114.12        11.04 o                         
   1   4  23        276.62        253.15        11.68 o                         
   2   4  23          6.45         -1.03         6.77 o                         
  -2   5  23         19.88         20.24         6.58 o                         
  -1   5  23        402.49        384.49        17.23 o                         
   0   5  23        304.46        281.66        10.25 o                         
   1   5  23         57.31         64.28         6.38 o                         
  -2   6  23        291.93        288.35        13.56 o                         
  -1   6  23         33.21         39.94        10.53 o                         
   0   6  23        213.90        202.02         9.46 o                         
   1   6  23        146.55        128.11         9.38 o                         
   0   7  23         98.30         94.69         7.95 o                         
  -2   0  24        167.02        187.08        12.00 o                         
   0   0  24        296.36        317.01        16.54 o                         
   2   0  24        875.78        973.03        27.64 o                         
  -3   1  24          6.70         13.59         8.23 o                         
  -2   1  24        897.75        912.73        28.06 o                         
  -1   1  24          1.13          9.97         5.35 o                         
   0   1  24        804.09        881.88        18.32 o                         
   1   1  24          2.02          2.87         4.23 o                         
   2   1  24         10.23         17.68         5.55 o                         
  -3   2  24          2.42          3.29         8.38 o                         
  -2   2  24        172.64        189.06        15.55 o                         
  -1   2  24         48.18         50.98         5.71 o                         
   0   2  24        171.70        180.89         8.81 o                         
   1   2  24          2.68          2.29         5.06 o                         
   2   2  24        741.53        769.78        15.77 o                         
  -3   3  24         16.71         12.63         6.97 o                         
  -2   3  24        927.51        937.02        36.70 o                         
  -1   3  24          3.23          2.14         4.95 o                         
   0   3  24        662.67        679.97        16.16 o                         
   1   3  24          2.37         -5.57         4.93 o                         
   2   3  24          0.38          2.50         7.27 o                         
  -2   4  24         12.79         10.09         6.29 o                         
  -1   4  24        316.66        302.17        11.86 o                         
   0   4  24         60.02         54.03         7.93 o                         
   1   4  24         28.03         28.23         5.87 o                         
   2   4  24        204.76        189.38        10.38 o                         
  -2   5  24        324.06        289.53        10.52 o                         
  -1   5  24         18.42         15.88         5.86 o                         
   0   5  24        238.91        238.76        11.30 o                         
   1   5  24         11.03          9.16         6.56 o                         
  -1   6  24        100.71         93.46        12.02 o                         
   0   6  24         27.09         19.49         6.12 o                         
  -3   0  25         91.12        118.31        15.92 o                         
  -1   0  25          2.94          9.47         7.85 o                         
   1   0  25        269.43        282.10        12.58 o                         
  -3   1  25        153.56        162.95        11.99 o                         
  -2   1  25         29.80         40.03         9.45 o                         
  -1   1  25        385.84        413.35        12.82 o                         
   0   1  25         17.69         24.87         6.11 o                         
   1   1  25        145.87        148.93         7.35 o                         
   2   1  25         15.94         24.76         5.72 o                         
  -3   2  25        156.77        177.62        23.87 o                         
  -2   2  25          1.71          8.39         6.72 o                         
  -1   2  25         40.08         35.63         6.41 o                         
   0   2  25        196.62        223.83         9.85 o                         
   1   2  25        160.57        161.72         7.86 o                         
   2   2  25         55.67         56.16         8.02 o                         
  -2   3  25        133.30        147.44         8.76 o                         
  -1   3  25         66.89         65.47         6.34 o                         
   0   3  25         17.83         26.62         6.30 o                         
   1   3  25        112.36        115.69         9.56 o                         
  -2   4  25          2.77         -2.04         6.28 o                         
  -1   4  25         23.35         34.20         6.04 o                         
   0   4  25        348.55        360.91        14.44 o                         
   1   4  25        147.99        137.04         7.81 o                         
  -1   5  25         35.57         29.97         6.41 o                         
   0   5  25          4.71          1.49         5.73 o                         
  -2   0  26        702.60        781.49        34.49 o                         
   0   0  26        196.89        199.84        13.44 o                         
  -2   1  26         83.69         98.41        10.65 o                         
  -1   1  26          2.79         10.18         6.08 o                         
   0   1  26        759.20        826.09        19.53 o                         
   1   1  26          5.06         12.00         5.43 o                         
  -2   2  26        306.36        333.17        17.39 o                         
  -1   2  26         22.96         20.47         6.55 o                         
   0   2  26         78.59         77.25         7.45 o                         
   1   2  26         15.97         16.49         5.69 o                         
  -2   3  26        200.75        209.95        14.17 o                         
  -1   3  26         28.76         22.94         6.62 o                         
   0   3  26        666.87        674.94        16.79 o                         
   1   3  26         61.60         63.82         6.69 o                         
  -1   4  26         83.30         72.27         6.91 o                         
   0   4  26          0.95          7.28         6.66 o                         
  -1   0  27         30.29         40.42         9.56 o                         
   1   0  27        217.38        193.06        13.38 o                         
  -2   1  27         14.20         27.39         9.19 o                         
  -1   1  27        603.86        637.19        16.04 o                         
   0   1  27          4.30         18.39         6.52 o                         
   1   1  27        457.51        526.67        17.39 o                         
  -2   2  27          0.18         15.99         8.98 o                         
  -1   2  27         68.43         87.52         8.49 o                         
   0   2  27         22.18         30.24         7.35 o                         
   1   2  27        174.87        188.30         8.59 o                         
  -1   3  27        254.38        274.83        16.31 o                         
   0   3  27         84.90         83.59         7.92 o                         
   0   0  28         80.81         86.18        17.77 o                         
  -1   1  28         18.87         32.59         8.41 o                         
   0   1  28        217.90        237.40        10.51 o                         
  -1   2  28         25.71         27.65         8.81 o                         
   0   2  28         35.86         44.57         7.36 o                         
                                                                                
